# Supplementary material for: High-throughput behavioral phenotyping in the expanded panel of BXD recombinant inbred strains
Source: Genes Brain Behav. 2010 Mar;9(2):129–59. doi: 10.1111/j.1601-183X.2009.00540.x (PMC2855868; doi:10.1111/j.1601-183X.2009.00540.x)
Supplement: Supplementary file 4 [file gbb0009-0129-SD4.xls]

## Sheet: Sheet1
	p-values for Main and Interaction Effects			Effect Sizes (partial w2)			Max Trait Value		Min Trait Value		Variance Accounted for by Strain in Each Sex
Battery and Trait	Strain	Sex	Strain × Sex	Strain	Sex	Strain × Sex	♀	♂	♀	♂	♀	♂
											(%±SE)	(%±SE)
ADRENALS
Left adrenal weight	9.09e-45	1.06e-106	1.2e-10	0.216	0.465	0.0468	3.475	2.475	1.6	1.275	0.58±0.05	0.54±0.05
Right adrenal weight	5.8e-47	9.71e-97	4.51e-23	0.234	0.402	0.106	3.65	2.25	1.525	1.125	0.65±0.05	0.57±0.05
NEUROGENESIS
BrdU labeled adult rostral migratory stream neurons 1 hr post BrdU	0.000281	0.439	0.0409	0.201	0	0.0717	157.333	142	59	63	0.36±0.07	0.12±0.03
COCAINE
Novel environment center locomotion (beam breaks) 0-15 min	9.7e-90	1.86e-07	0.0042	0.362	0.0106	0.0161	2610.67	2946.93	189.875	548.667	0.45±0.05	0.39±0.05
Novel environment center locomotion (beam breaks) 15-30 min	8.88e-89	0.298	0.025	0.367	0	0.00874	1441.6	1482.5	130.556	94.2857	0.43±0.05	0.38±0.05
Novel environment center locomotion (beam breaks) 30-45 min	1.62e-68	0.0725	0.015	0.326	0	0.0112	1205.8	1388.5	23.2105	90.1111	0.31±0.04	0.35±0.04
Novel environment center locomotion (beam breaks) 45-60 min	1.83e-57	0.826	0.044	0.318	0	0.0134	976	1283.5	0	15.8889	0.28±0.04	0.31±0.04
Novel open field total locomotion (beam breaks) in the center	5.02e-93	3.61e-07	0.00137	0.373	0.0101	0.0172	588.429	753.6	14	91.6667	0.44±0.05	0.39±0.05
Novel environment locomotion (cm) 0-15 min in the center	7.57e-58	0.79	0.0137	0.322	0.0005	0.0164	835.2	826	2.05263	12.8889	0.26±0.04	0.33±0.04
Novel environment locomotion (cm) 15-30 min in the center	4.35e-96	0.136	0.0414	0.389	0.00039	0.00804	3615.45	3847.26	515.944	387.149	0.44±0.05	0.40±0.05
Novel environment locomotion (cm) 30-45 min in the center	7.98e-75	0.0185	0.0274	0.346	0.00071	0.011	3066.39	3548.24	93.884	313.111	0.33±0.04	0.37±0.04
Novel environment locomotion (cm) 45-60 min in the center	2.31e-62	0.49	0.0273	0.336	0	0.015	2614.51	3299.23	0	58.6671	0.29±0.04	0.33±0.04
Novel open field total locomotion (cm in 1 hr) in the center	6.46e-79	0.408	0.0366	0.371	0	0.0118	4214.8	4758	168.211	324.389	0.35±0.04	0.37±0.04
Novel environment rears 0-15 min in the center	4.48e-62	0.964	0.0164	0.337	0.00026	0.0164	2449.01	2443.02	5.17803	54.1519	0.28±0.04	0.34±0.04
Novel environment rears 15-30 min in the center	2.67e-83	2.6e-05	0.00408	0.364	0.0067	0.0168	204.8	188.267	5.68421	12.4444	0.37±0.04	0.40±0.05
Novel environment rears 30-45 min in the center	4.49e-70	0.00106	2.18e-05	0.333	0.00242	0.0264	242.7	227.25	0.736842	14.4444	0.30±0.04	0.39±0.05
Novel environment rears 45-60 min in the center	3.73e-64	0.0299	0.00655	0.364	0.00053	0.0198	299.4	274.125	0	1.33333	0.29±0.04	0.34±0.04
Novel open field total rears in the center	4.79e-85	0.189	0.0455	0.392	0	0.0118	10763.5	12245.6	617.923	1231.41	0.36±0.04	0.39±0.05
Novel environment periphery locomotion (beam breaks) 0-15 min	3.07e-63	0.614	0.0483	0.354	0	0.0137	234.9	287.75	0	1.61111	0.26±0.04	0.36±0.04
Novel environment periphery locomotion (beam breaks) 15-30 min	1.55e-139	5.21e-06	0.000106	0.498	0.00857	0.0204	1807.57	1405.92	310.393	258.182	0.54±0.05	0.56±0.05
Novel environment periphery locomotion (beam breaks) 30-45 min	1.56e-107	6.19e-05	0.00685	0.416	0.00779	0.01	1256.57	1089.62	61.1579	138.389	0.45±0.05	0.49±0.05
Novel environment periphery locomotion (beam breaks) 45-60 min	2.4e-93	0.00959	0.0814	0.407	0.00365	0.00932	1033.86	847.846	6.84211	40.3889	0.36±0.04	0.48±0.05
Novel open field total periphery locomotion (beam breaks)	1.68e-89	5.94e-05	0.113	0.378	0.00653	0.0121	79.1555	74.6247	38.1267	40.5034	0.38±0.04	0.41±0.05
Novel environment periphery locomotion (cm) 0-15 min	2.79e-74	0.0171	0.129	0.366	0.00628	0.00884	784.545	620.2	3.75	10.6667	0.29±0.04	0.42±0.05
Novel environment periphery locomotion (cm) 15-30 min	2.09e-137	1.84e-05	0.000925	0.485	0.00659	0.0182	5739.53	4674.17	1317.85	1296.62	0.51±0.05	0.56±0.05
Novel environment periphery locomotion (cm) 30-45 min	1.19e-112	0.000829	0.00944	0.425	0.00444	0.00884	4191.8	3705.13	269.89	674.225	0.46±0.05	0.50±0.05
Novel environment periphery locomotion (cm) 45-60 min	1.85e-93	0.0977	0.0447	0.407	0.00123	0.0104	3540.99	3008.45	25.4112	211.166	0.37±0.04	0.47±0.05
Novel open field total locomotion (cm in 1 hr) in the periphery	6.89e-129	3.94e-05	0.00601	0.482	0.00853	0.013	4825	3962.77	479.263	487.556	0.47±0.05	0.56±0.05
Novel open field periphery locomotion/total locomotion.	1.55e-97	0.653	0.000293	0.409	0	0.0196	361.909	357.667	2.84211	14.3889	0.38±0.05	0.48±0.05
Novel environment periphery rears 0-15 min	3.41e-77	0.0919	0.0949	0.376	0.00417	0.0105	2915.28	2376.87	18.4587	56.4759	0.31±0.04	0.42±0.05
Novel environment periphery rears 15-30 min	6e-98	0.0602	0.0016	0.385	0.00226	0.0135	337.545	332.667	86.8889	103	0.39±0.05	0.46±0.05
Novel environment periphery rears 30-45 min	9.38e-103	0.0796	6.09e-05	0.404	0.00149	0.0156	371	382.867	28.3684	90.1667	0.40±0.05	0.49±0.05
Novel environment periphery rears 45-60 min	2.88e-112	0.0543	0.00728	0.439	0.00258	0.018	406.455	360.467	2	37.5556	0.44±0.05	0.48±0.05
Novel open field total rears in the periphery	2.14e-128	0.000989	0.0137	0.482	0.00525	0.012	16042.8	13688.9	2027.18	2356.53	0.47±0.05	0.56±0.05
Open field locomotion (beam breaks) 0-15 min post saline	2e-06	0.0018	0.343	0.0494	0.00212	0	8926.98	22425.6	-2086	-2434.76	0.12±0.02	0.04±0.01
Open field locomotion (beam breaks) 15-30 min post saline	3.37e-67	0.0212	0.105	0.334	0.00475	0.00022	1712	1509	223.909	238.733	0.39±0.05	0.28±0.04
Open field locomotion (beam breaks) 30-45 min post saline	1.81e-52	0.0111	0.0659	0.277	0.00464	0	1867	1272.67	70.6842	59.8889	0.29±0.04	0.27±0.04
Open field locomotion (beam breaks) 45-60 min post saline	2.97e-49	0.000139	0.0396	0.275	0.0106	0.00286	1728	1224.07	4.875	20	0.27±0.04	0.26±0.04
Open field total locomotion (beam breaks) post saline	3.43e-133	0.0821	5.85e-05	0.487	0.00154	0.0185	1476.91	1339.6	133.947	265.778	0.47±0.05	0.55±0.05
Open field locomotion (cm) 0-15 min post saline 10 mg/kg	4.98e-44	0.000162	0.0217	0.251	0.00865	0.00645	1851	1120.12	8.31579	3.33333	0.25±0.04	0.26±0.04
Open field locomotion (cm) 15-30 min post saline 10 mg/kg	4.51e-69	0.056	0.0418	0.339	0.00329	0.00124	5073.59	4774.6	830.623	941.413	0.41±0.05	0.28±0.04
Open field locomotion (cm) 30-45 min post saline 10 mg/kg	6.36e-58	0.0337	0.0691	0.292	0.00293	0	5520.8	4150.78	271.631	243.222	0.32±0.04	0.27±0.04
Open field locomotion (cm) 45-60 min post saline 10 mg/kg	1.1e-53	0.000457	0.0387	0.29	0.00856	0.00222	5121.22	4058.43	23.333	82.9381	0.28±0.04	0.28±0.04
Open field total locomotion (cm in 1 hr) post saline	2.12e-60	0.000421	0.0278	0.314	0.00853	0.00043	7158	4863.53	362.25	344.778	0.32±0.04	0.29±0.04
Open field rears 0-15 min post saline	1.97e-48	0.000245	0.032	0.267	0.0072	0.00631	5428.68	3665.87	36.8821	17.3864	0.26±0.04	0.27±0.04
Open field rears 15-30 min post saline	4.57e-81	0.534	0.000119	0.318	0.00103	0.0115	530	469.733	52.1579	79.3846	0.46±0.05	0.32±0.04
Open field rears 30-45 min post saline	3.95e-83	0.489	0.00119	0.33	0	0.0044	540	512.133	22.7368	41.2222	0.43±0.05	0.33±0.04
Open field rears 45-60 min post saline	2.98e-84	0.0568	7.39e-05	0.354	0.00219	0.0127	540	556.6	4.84211	17.3333	0.39±0.05	0.39±0.05
Open field total rears post saline	4.97e-66	0.00124	0.0202	0.331	0.00658	0.00013	21144.3	15887	1475.56	1306.99	0.35±0.04	0.31±0.04
Open field locomotion (beam breaks) 0-15 min post cocaine	6.77e-15	0.978	0.000522	0.111	0	0.0346	689.983	592.394	346.361	375.658	0.18±0.03	0.15±0.02
Open field locomotion (beam breaks) 15-30 min post cocaine	9.89e-67	0.751	0.28	0.316	0	0.00258	4591	4417.88	438.75	519.182	0.36±0.04	0.32±0.04
Open field locomotion (beam breaks) 30-45 min post cocaine	4.3e-64	0.000684	0.718	0.304	0.00473	0	4158	4278.69	271.25	473.444	0.36±0.04	0.29±0.04
Open field locomotion (beam breaks) 45-60 min post cocaine	8.08e-62	7.98e-07	0.23	0.295	0.00945	0.00727	4524	3198.25	91.125	365.778	0.36±0.04	0.28±0.04
Cocaine total locomotion (beam breaks)	5.63e-82	0.00593	0.000694	0.401	0.00155	0.0219	981.8	977	6.42105	36.7222	0.33±0.04	0.41±0.05
Open field locomotion (cm) 0-15 min post cocaine	6.77e-60	1.41e-05	0.791	0.296	0.00834	0	2826	2473.38	32.25	207.222	0.37±0.04	0.26±0.04
Open field locomotion (cm) 15-30 min post cocaine	6.03e-68	0.468	0.225	0.317	0	0.00362	11665.9	11584.9	1394.78	1755.31	0.37±0.04	0.32±0.04
Open field locomotion (cm) 30-45 min post cocaine	5.6e-66	0.000129	0.614	0.305	0.00632	0	9873.55	11056.7	952.578	1552.16	0.38±0.04	0.29±0.04
Open field locomotion (cm) 45-60 min post cocaine	1.68e-65	1.41e-07	0.135	0.3	0.0112	0.00921	10975.5	8631.64	340.694	1263.31	0.37±0.04	0.30±0.04
Cocaine total locomotion (cm in 1 hr)	2.19e-73	0.000905	0.778	0.338	0.0036	0	16099	14368.2	973.25	1629.56	0.39±0.05	0.32±0.04
Open field rears 0-15 min post cocaine	9.54e-68	4.94e-06	0.681	0.311	0.00917	0	7391.23	7008.9	107.51	736.09	0.38±0.05	0.29±0.04
Open field rears 15-30 min post cocaine	1.16e-65	6.75e-05	0.00143	0.287	0.00506	0.0181	709.333	680.2	53.5263	132.143	0.35±0.04	0.34±0.04
Open field rears 30-45 min post cocaine	5.65e-73	5.44e-07	0.00386	0.314	0.012	0.0178	782	806	67	151.429	0.41±0.05	0.32±0.04
Open field rears 45-60 min post cocaine	3.2e-83	1.46e-07	0.00232	0.347	0.012	0.0183	627.556	753.867	28.75	132.444	0.44±0.05	0.36±0.04
Cocaine open field total rears	1.95e-77	0.000176	0.658	0.343	0.00492	0.00046	39906.1	38282.2	3236.91	5460.4	0.41±0.05	0.33±0.04
Open field locomotion (beam breaks) 0-15 min post 2nd cocaine	1.95e-93	3.86e-06	0.0828	0.376	0.00826	0.00973	563.81	706.867	6.875	67.8889	0.44±0.05	0.39±0.05
Open field locomotion (beam breaks) 15-30 min post 2nd cocaine	1.62e-69	0.158	0.249	0.326	0	0.00463	5736.36	6471.44	542.083	703.111	0.42±0.05	0.30±0.04
Open field locomotion (beam breaks) 30-45 min post 2nd cocaine	1.26e-66	4.42e-08	0.111	0.302	0.00873	0.00959	5402	6597.5	377.5	416.333	0.42±0.05	0.29±0.04
Open field locomotion (beam breaks) 45-60 min post 2nd cocaine	1.23e-71	1.02e-12	0.269	0.319	0.0177	0.00853	4026	4885.5	230.75	338.889	0.43±0.05	0.30±0.04
Cocaine Sensitization - total locomotion (beam breaks)	8.79e-98	0.0606	1.37e-05	0.382	0.00186	0.0119	2107	2005.47	82.1053	157.556	0.46±0.05	0.40±0.05
Open field locomotion (cm) 0-15 min post 2nd cocaine	1.61e-67	5.76e-10	0.224	0.31	0.014	0.00567	2621	3221.5	27.375	121.333	0.41±0.05	0.28±0.04
Open field locomotion (cm) 15-30 min post 2nd cocaine	3.46e-72	0.11	0.224	0.33	6e-05	0.00501	14368.7	15959.8	1583.05	2114.4	0.42±0.05	0.30±0.04
Open field locomotion (cm) 30-45 min post 2nd cocaine	3.45e-70	3.39e-09	0.0397	0.306	0.0102	0.00965	13074.7	16253.9	1296.61	1405.07	0.43±0.05	0.30±0.04
Open field locomotion (cm) 45-60 min post 2nd cocaine	4.19e-78	7.66e-14	0.196	0.329	0.019	0.00853	9958.33	12240.5	794.163	1116.24	0.44±0.05	0.32±0.04
Cocaine Sensitization - total locomotion (cm in 1 hr)	1.77e-77	8.1e-07	0.423	0.344	0.00702	0.00536	15939.5	20454	1589.12	1579.67	0.45±0.05	0.31±0.04
Cocaine Sensitization - Sensitization total locomotion (cm in 1 hr) minus Cocaine total locomotion (cm in 1 hr)	6.48e-99	6.04e-08	3.83e-06	0.377	0.0101	0.0277	2979.56	3320.2	263	564.333	0.46±0.05	0.42±0.05
Open field rears 15-30 min post 2nd cocaine	5.6e-79	0.0181	3.61e-05	0.331	0.00124	0.0278	891.333	834	65.4211	141.444	0.41±0.05	0.37±0.04
Open field rears 30-45 min post 2nd cocaine	1.32e-73	1.65e-09	1.11e-06	0.308	0.0136	0.031	849	902.8	85.4737	180.333	0.43±0.05	0.32±0.04
Open field rears 45-60 min post 2nd cocaine	5.77e-99	1.31e-10	0.000218	0.368	0.0165	0.0202	676.222	834.6	66	147.333	0.43±0.05	0.43±0.05
Cocaine Sensitization - total rears	1.15e-82	1.31e-07	0.26	0.351	0.008	0.00592	42524.6	51737.4	4952.02	5059.96	0.46±0.05	0.32±0.04
Time (s) in drug-paired compartment pre-conditioning	4.71e-76	0.00295	0.000224	0.345	0.00348	0.0139	497	468.875	2.36842	10.4444	0.38±0.05	0.35±0.04
Open field time (s) spent in saline paired compartment, prior to conditioning	1.13e-24	0.261	0.0123	0.177	0.00043	0.022	514.567	501.71	197.367	245.442	0.26±0.04	0.16±0.03
Cocaine Conditioned Place Preference - Time spent (seconds) in the drug-paired compartment at baseline, after conditioning or time in seconds spent on the drug paired (white) compartment at baseline, after conditioning	2.33e-12	0.198	0.041	0.102	0.0005	0.0165	658.59	613.84	237.575	223.613	0.16±0.03	0.09±0.02
Cocaine Conditioned Place Preference - Time spent (seconds) in the saline paired compartment at baseline, after conditioning	6.03e-16	0.956	0.00706	0.122	0	0.0258	673.767	614.65	174.75	206.025	0.21±0.03	0.09±0.02
Cocaine Conditioned Place Preference - Proportion of the time spent in the conditioned side prior to conditioning	3.33e-13	0.517	0.0289	0.113	0	0.0186	54.0784	56.444	23.2035	34.6217	0.18±0.03	0.11±0.02
Cocaine Conditioned Place Preference - the difference in time in conditioned side baseline - drug exposure	1.14e-07	0.564	0.00175	0.0724	0	0.0331	244.375	273.525	-187.817	-198.136	0.08±0.01	0.15±0.02
Cocaine Conditioned Place Preference - the difference in percentage time spent from pre-conditioning	2.77e-08	0.985	0.000838	0.0772	0	0.0363	28.0778	25.8968	-7.7	-15.2886	0.11±0.02	0.11±0.02
Novel Open field - total locomotion (beam breaks) in the center + periphery	9.5e-100	0.294	0.0252	0.43	0.0013	0.00971	7925	7427	647.474	811.944	0.40±0.05	0.45±0.05
Novel Open field - total locomotion (cm in 1 hr) in the center + periphery	2.4e-108	0.474	0.0327	0.453	0.00063	0.00937	23943.6	21281.6	2645.11	3587.94	0.41±0.05	0.48±0.05
Novel Open field - total rears in the center + periphery	1.08e-126	0.00832	2.51e-05	0.486	0.00216	0.0205	1943.64	2093.93	140.368	302.5	0.45±0.05	0.54±0.05
ETHANOL
Difference in distance traveled (cm) 0-5 min (saline-ethanol)	0.0388	0.0531	0.981	0.167	0.0191	0	1592.94	1127.97	-489.248	-843.415	0.20±0.03	0.17±0.02
Difference in distance traveled (cm) during the during the fourth five minute bin min (saline-ethanol)	0.0479	0.0768	0.741	0.127	0.0205	0.0277	1222.43	998.745	-257.76	-343.675	0.03±0.01	0.09±0.02
Distance traveled (cm) 0-5 min after saline	2.43e-07	0.32	0.254	0.291	0	0.0262	1233.99	1263.15	59.56	202.682	0.22±0.05	0.33±0.05
Distance traveled (cm) 5-10 min after saline	0.000606	0.559	0.316	0.219	0	0.0545	951.038	1265.02	85.0225	55.535	0.11±0.03	0.26±0.05
Distance traveled (cm) 10-15 min after saline	0.00274	0.0775	0.446	0.185	0.0059	0.0716	742.36	1364.19	80.735	43.345	0.05±0.01	0.23±0.04
Distance traveled (cm) 15-20 min after saline	1.37e-08	0.418	0.00921	0.28	0.002	0.115	714.835	1231.46	40	61.1183	0.27±0.05	0.40±0.06
Total distance traveled (cm) post saline	0.000103	0.465	0.137	0.287	0	0.116	3518.28	5123.81	439.17	391.81	0.11±0.03	0.30±0.05
Distance traveled (cm) 0-5 min after ethanol	9.08e-07	0.0684	0.673	0.262	0.0218	0.0244	2513.6	1827.55	16.92	78.65	0.29±0.06	0.23±0.04
Distance traveled (cm) 5-10 min after ethanol	9.42e-05	0.0666	0.818	0.237	0.0198	0.0173	2145.58	1608.83	106.767	0.9925	0.12±0.03	0.24±0.04
Distance traveled (cm) 10-15 min after ethanol	2.68e-05	0.0324	0.754	0.249	0.0275	0	2005.38	1397.11	27.08	0	0.16±0.04	0.22±0.04
Distance traveled (cm) 15-20 min after ethanol	0.000583	0.0907	0.735	0.205	0.019	0.00301	1618.18	1197.58	0	11.035	0.13±0.03	0.17±0.03
Total distance traveled (cm) post ethanol	5.96e-06	0.116	0.658	0.239	0.0222	0.00644	7660.91	6031.06	162.18	391.81	0.18±0.04	0.25±0.05
Difference in total distance traveled (cm) (saline-ethanol)	0.00103	0.0754	0.771	0.201	0.0273	0.0455	5333.15	3454.36	-1522.22	-4732.01	0.06±0.02	0.19±0.04
Blood ethanol concentration in mg/dl	8.76e-11	0.768	8.72e-14	0.126	0.00127	0.203	350	349.7	130.85	145.15	0.70±0.06	0.45±0.06
Number of entries into closed arms of plus maze	0.899	0.19	0.782	0.0572	0.012	0.0594	150.5	126.5	27	19.5	0.01±0	0±0
Number of entries into open arms of plus maze	0.0723	0.65	0.598	0.102	0	0.0256	103	115	1.5	12.5	0.02±0.01	0.15±0.03
Percentage of entries into closed arms of plus maze	0.973	0.319	0.756	0.00236	0.00715	0.00732	97.4576	88.21	25.6145	18.4971	0.05 ±0.01	0±0
Percentage of entries into open arms of plus maze	0.975	0.345	0.78	0.0128	0.00329	0.00598	74.3855	81.5029	2.54237	11.79	0.05±0.01	0±0
Percentage of time into closed arms of plus maze	0.629	0.725	0.939	0.0684	0	0.0164	98.355	89.47	10.735	10.75	0.06±0.01	0.05±0.01
Percentage of time into open arms of plus maze	0.667	0.555	0.974	0.0359	0	0	78.235	80.3817	0.795833	4.18556	0.03±0.01	0±0
Amount of time in closed arms of plus maze	0.629	0.724	0.939	0.0684	0	0.0164	295.065	268.4	32.2	32.22	0.06±0.01	0.05±0.01
Amount of time in middle of plus maze	0.262	0.202	0.683	0	0	0	178.62	156.295	44.7218	36.9669	0.03±0.01	0.09±0.02
Amount of time in open arms of plus maze	0.659	0.686	0.987	0.0308	0	0	234.7	241.145	2.3875	12.5417	0.03±0.01	0±0
Mean time on rotarod during training.	2.25e-20	0.919	0.0867	0.382	0	0.00773	65	74.0883	2.815	9.34833	0.47±0.07	0.57±0.06
Mean time on rotarod following ethanol	1.75e-11	0.191	0.158	0.251	0.0059	0.00712	57.8925	68.7992	10.25	11.55	0.37±0.06	0.44±0.06
Mean time on rotarod following saline	1.73e-11	0.557	0.777	0.231	0.00139	0	91.1117	68.1322	12.065	14.6825	0.47±0.07	0.32±0.05
Difference in time on rotarod (training - saline)	2.46e-05	0.225	0.537	0.113	0.00343	0	50.9833	31.7111	-24.875	-17.75	0.39±0.06	0.11±0.02
Difference in time on rotarod (training - ethanol)	0.000246	0.706	0.873	0.0945	0	0	55.9833	28.5167	-33.4667	-15.75	0.29±0.06	0.02±0
Difference in time on rotarod (saline - ethanol)	0.0416	0.485	0.218	0.0219	0.000767	0.00478	26.4	31.25	-46.0978	-24.375	0.20±0.04	0.08±0.02
GENERAL BEHAVIOR
Thermal Nociception Hot Plate Latency	2.18e-16	0.44	0.434	0.136	0	0.00108	12.8183	12.5267	5.6975	4.715	0.17±0.03	0.13±0.02
Light Dark Box total distance traveled in dark compartment	9.24e-103	0.686	0.0206	0.392	0	0.0118	1013.14	1713.5	260	225.667	0.43±0.05	0.51±0.05
Light-Dark Box total seconds spent in dark compartment	4.64e-26	0.000679	0.0957	0.151	0.00725	0.0102	501.211	520.829	219.637	161.545	0.22±0.03	0.16±0.03
Light-Dark Box total distance traveled in light and dark compartments	3.55e-112	0.266	0.0358	0.415	0.00011	0.00978	1538	2285.5	396	394.556	0.45±0.05	0.50±0.05
Light-Dark Box total distance traveled in light compartment	1.96e-87	0.00426	0.125	0.353	0.00367	0.00657	613.286	631.714	115.364	111.643	0.40±0.05	0.37±0.04
Light- Dark Box total seconds spent in light compartment	4.64e-26	0.000679	0.0957	0.151	0.00725	0.0102	380.363	438.455	98.7889	79.1714	0.22±0.03	0.16±0.03
Light-Dark % distance traveled in light compartment	4.41e-26	0.0011	0.372	0.152	0.00668	0.00206	52.5716	58.4355	17.7425	19.7366	0.21±0.03	0.15±0.02
Light-Dark Box % time in light	5.35e-26	0.000884	0.118	0.15	0.00692	0.00911	63.3937	73.0758	17.2444	13.1214	0.22±0.03	0.15±0.03
Light-Dark Box transitions	1.91e-97	0.683	0.189	0.381	0	0.00466	60.4286	64.5	8.5	10	0.39±0.05	0.40±0.05
Activity in altered context - fear conditioning apparatus	1.63e-93	0.226	0.00256	0.371	0.00023	0.0179	51.8333	54	14.875	16.5952	0.43±0.05	0.42±0.05
Baseline activity in fear conditioning apparatus	3.43e-90	0.708	0.00361	0.357	0	0.0171	44.8167	65.125	13.375	14.5357	0.41±0.05	0.41±0.05
Contextual activity in fear conditioning apparatus	5.67e-43	0.841	0.000152	0.214	0	0.0306	35.9857	39.55	5.15455	4.40833	0.27±0.04	0.25±0.04
Activity in altered context during cue presentation	8.17e-78	0.00058	0.0637	0.329	0.00587	0.00953	16.9815	25.25	1.33333	1.69444	0.33±0.04	0.37±0.04
Suppression of activity in altered context	4.97e-34	0.00124	0.15	0.206	0.00692	0.00839	0.523537	0.778944	0.0131015	0.0708826	0.21±0.03	0.25±0.04
Activity during 1st tone shock pairing	9.02e-71	0.807	0.0107	0.308	0	0.0158	46.0333	73	13.2	16.5	0.28±0.04	0.38±0.05
Activity during 2nd tone shock pairing	7.53e-46	0.269	0.0162	0.229	0.00014	0.0165	33.8	48	10.4	10.3333	0.23±0.04	0.27±0.04
Activity during 3rd tone shock pairing	8.05e-49	0.0188	0.536	0.239	0.0028	0	30.6	35	6.2	8.5	0.25±0.04	0.28±0.04
Activity in 30s interval post 1st tone shock pairing	2.64e-65	0.000402	0.513	0.295	0.00668	0	24.25	31.5	1.3125	2.83333	0.32±0.04	0.33±0.04
Activity in 30s interval post 2nd tone shock pairing	3.93e-69	4.01e-10	0.719	0.303	0.0217	0	21.4231	26.0714	1.1875	1.77778	0.35±0.04	0.32±0.04
Activity in 30s interval post 3rd tone shock pairing	5.08e-23	1.02e-05	0.804	0.139	0.0131	0	19.5714	32.5	1.33333	3.14286	0.14±0.02	0.15±0.02
Cue Conditioning - Activity suppression after 3rd tone/shock pairing	4.23e-10	5.16e-05	0.643	0.0739	0.0115	0	0.820547	0.907018	0.0891357	0.129462	0.07±0.01	0.10±0.02
Open field percent center distance	1.08e-77	3.67e-07	0.195	0.324	0.0134	0.00493	40.9781	47.5922	14.1635	14.3226	0.34±0.04	0.38±0.05
Open field percentage center time	2.33e-58	8.39e-11	0.153	0.259	0.0237	0.0064	24.8083	43.8875	5.45556	5.65238	0.26±0.04	0.34±0.04
Open field total time in corners	6.27e-28	0.0512	0.246	0.16	0.00192	0.00494	51.2458	54.0354	25.0861	28.9333	0.17±0.03	0.17±0.03
Open field total distance traveled 0-5 min	7.21e-95	0.78	0.0294	0.37	0	0.0111	832.571	1337.5	108.333	140	0.44±0.05	0.43±0.05
Open field total distance traveled 5-10 min	4.01e-110	0.00665	0.000821	0.409	0.00293	0.019	951	1392.5	125.818	201.286	0.45±0.05	0.48±0.05
Open field total distance traveled 10-15 min	4.24e-87	0.0326	0.144	0.358	0.00186	0.00613	820.769	1304.5	175	256.571	0.44±0.05	0.35±0.04
Open field total distance traveled 15-20 min	1.73e-58	0.621	0.766	0.272	0	0	713.231	1002	163.818	219.333	0.40±0.05	0.23±0.03
Open field total distance traveled	1.66e-108	0.175	0.0914	0.411	0.0004	0.00713	3304.85	5036.5	612.818	853.5	0.49±0.05	0.43±0.05
Open field habituation ratio (First:Last intervals)	3.03e-26	0.221	0.0647	0.149	0.00033	0.0118	0.739229	0.653781	0.316014	0.356624	0.22±0.03	0.17±0.03
Open field total time in perimeter less corner	4.93e-57	7.96e-08	0.169	0.259	0.0163	0.00605	69.4583	63.806	26.1354	14.4	0.26±0.04	0.31±0.04
Open field total rears 0-5 min	1.18e-71	0.141	0.000535	0.304	0.00063	0.0235	61.8	62.6667	0.6	2.85714	0.36±0.05	0.36±0.04
Open field total rears 5-10 min	8.79e-56	0.47	0.00119	0.257	0	0.0232	58.5	54.8	2.6	8.92857	0.29±0.04	0.33±0.04
Open field total rears 10-15 min	1.68e-53	0.0733	0.0493	0.255	0.00134	0.0117	61.25	53.6429	9.33333	8	0.32±0.04	0.26±0.04
Open field total rears 15-20 min	7.3e-58	0.791	0.226	0.27	0	0.00474	62.375	55.5385	7.63636	9.33333	0.28±0.04	0.29±0.04
Open field total number of rears	6.73e-72	0.724	0.00496	0.309	0	0.0178	235.625	203.8	22.2	32.6667	0.35±0.05	0.36±0.04
Open field total distance in the perimeter	1.08e-77	3.67e-07	0.195	0.324	0.0134	0.00493	85.8365	85.6774	59.0219	52.4078	0.34±0.04	0.38±0.05
Open field total time in perimeter	2.33e-58	8.39e-11	0.153	0.259	0.0237	0.0064	94.5444	94.3476	75.1917	56.1125	0.26±0.04	0.34±0.04
Background startle response	5.31e-50	4.15e-05	2.08e-29	0.243	0.00956	0.146	0.221291	0.740636	0.0267143	0.0367386	0.28±0.04	0.58±0.05
Maximum startle response to 70 dB	7.54e-117	3.71e-06	0.00521	0.457	0.00938	0.0147	3.28074	3.74856	0.0930857	0.1175	0.52±0.05	0.57±0.05
Maximum startle response to 80 dB	3.05e-118	0.00013	0.000227	0.463	0.00624	0.0214	2.73232	2.5629	0.0949538	0.102483	0.53±0.05	0.57±0.05
Maximum startle response to 85 dB	2.21e-114	6.43e-05	0.000305	0.448	0.00691	0.021	2.3735	2.72254	0.0976923	0.099725	0.54±0.05	0.59±0.05
Maximum startle response to 120 dB	1.32e-92	1.24e-06	0.0753	0.395	0.0117	0.00849	3.6765	4.78576	0.119291	0.130107	0.55±0.05	0.46±0.05
Prepulse inhibition at 70 dB	2.88e-39	0.445	0.00876	0.225	0	0.0205	62.3644	55.4663	-24.2791	-20.7126	0.27±0.04	0.26±0.04
Prepulse inhibition at 80 dB	7.78e-62	0.108	0.016	0.304	0.00097	0.0159	83.4132	79.0676	14.6171	14.5913	0.38±0.05	0.36±0.04
Prepulse inhibition at 85 dB	2.64e-68	0.071	0.00141	0.324	0.00133	0.0227	85.1805	84.3712	12.0933	11.7799	0.42±0.05	0.37±0.05
Acoustic startle 70 dB % maximum startle response	2.88e-39	0.445	0.00876	0.225	0	0.0205	124.279	120.713	37.6356	44.5337	0.27±0.04	0.26±0.04
Acoustic startle 80 dB % maximum startle response	7.78e-62	0.108	0.016	0.304	0.00097	0.0159	85.3829	85.4087	16.5868	20.9324	0.38±0.05	0.36±0.04
Acoustic startle 85 dB % maximum startle response	2.64e-68	0.071	0.00141	0.324	0.00133	0.0227	87.9067	88.2201	14.8195	15.6288	0.42±0.05	0.37±0.05
Time below threshold	1.5e-16	0.182	0.243	0.324	0.00159	0.00933	288.833	280	16	47.25	0.36±0.07	0.42±0.07
Zero Maze total activity count; beam breaks	3.54e-55	0.897	0.262	0.321	0	0.00458	834	885.5	350.75	302.857	0.34±0.05	0.41±0.05
Zero Maze total entries in closed quadrants	2.26e-32	0.102	0.939	0.231	0.0014	0	137	139.7	24.8571	16.4	0.23±0.04	0.24±0.04
Zero Maze total entries in open quadrants	3.04e-32	0.0997	0.94	0.231	0.00143	0	136.8	138.9	25	16.6	0.23±0.04	0.24±0.04
Zero Maze latency to enter an open quadrant	1e-19	0.488	0.017	0.159	0	0.0231	126.3	91.125	4.02	0.45	0.33±0.04	0.14±0.02
Zero Maze percentage open time	1.27e-34	0.866	0.574	0.237	0	0	36.1303	44.4667	2.86667	1.98	0.28±0.04	0.26±0.04
Zero Maze time in closed arms	2.09e-38	0.982	0.913	0.258	0	0	291.4	294.06	176.15	166.6	0.31±0.04	0.26±0.04
Zero Maze total time in open quadrants	2.09e-38	0.982	0.913	0.258	0	0	123.85	133.4	8.6	5.94	0.31±0.04	0.26±0.04
HANDLING
Handling induced convulsion baseline	6.22e-06	0.29	0.163	0.202	0.0014	0.0437	2	2.66667	0	0	0.15±0.04	0.18±0.04
Handling induced convulsions 4 hrs after ethanol	3.83e-16	0.999	1	0.321	0.00055	0.0276	3	2.83333	0	0	0.19±0.05	0.32±0.06
Handling induced convulsions 6 hrs after ethanol	9.51e-10	0.15	0.00101	0.198	0	0.0416	4	5	0	0	0.14±0.04	0.42±0.07
Handling induced convulsions 7 hrs after ethanol	3.27e-14	0.00142	0.0355	0.185	0	0.0346	4.42857	6	0	0	0.13±0.03	0.44±0.07
Handling induced convulsion score	1.77e-11	0.013	0.000146	0.227	0.00305	0.0768	5.5	8	0	0	0.19±0.05	0.49±0.08
MDMA
Locomotor activity post 10 ml/kg of saline inject on Day 1	0.106	0.911	0.671	0.496	0.00252	0.00716	16310	10970	1678	818	0.51±0.23	0.28±0.12
Locomotor activity post 10 ml/kg of saline injected on Day 2	0.196	0.372	0.491	0.587	0	0.034	7598.5	3311	137.5	166	0.47±0.23	0.24±0.11
Locomotor activity post 10 mg/kg MDMA injected on Day 2	0.00316	0.597	0.785	0.714	0	0	36001.5	16648	217.5	276.667	0.58±0.22	0.57±0.15
MORPHINE
Novel environment locomotion (beam breaks) 0-15 min	3.14e-37	0.539	0.1	0.476	0	0.026	1807.57	1405.92	310.393	258.182	0.44±0.06	0.66±0.05
Novel environment locomotion (beam breaks) 15-30 min	1.02e-31	0.0829	0.18	0.385	0	0.0137	1256.57	1089.62	61.1579	138.389	0.47±0.06	0.52±0.06
Novel environment locomotion (beam breaks) 30- 45 min	2.4e-93	0.00959	0.0814	0.373	0.0003	0.0334	1033.86	847.846	6.84211	40.3889	0.36±0.04	0.48±0.05
Novel environment locomotion (beam breaks) 45-60 min	2.79e-74	0.0171	0.129	0.378	0.00243	0.00058	784.545	620.2	3.75	10.6667	0.29±0.04	0.42±0.05
Novel environment open field novel total locomotion (beam breaks)	8.76e-37	0.0412	0.0989	0.453	3e-05	0.0153	6353.5	7538.6	866.333	574	0.51±0.06	0.58±0.05
Novel environment distance (cm) travelled in 0-15 min	1.3e-36	0.629	0.0974	0.473	0	0.0282	5739.53	4674.17	1317.85	1296.62	0.45±0.06	0.64±0.05
Novel environment distance (cm) travelled in 15-30 min	2e-34	0.0496	0.0303	0.386	0	0.0198	4191.8	3705.13	269.89	674.225	0.50±0.06	0.56±0.06
Novel environment distance (cm) travelled in 30- 45 min	6.78e-34	0.051	0.000104	0.381	0	0.0378	3540.99	3008.45	25.4112	211.166	0.53±0.06	0.56±0.06
Novel environment distance (cm) travelled in 45- 60 min	3.41e-77	0.0919	0.0949	0.385	0.00085	0.00426	2915.28	2376.87	18.4587	56.4759	0.31±0.04	0.42±0.05
Novel environment open field novel total locomotion (cm in 1 hr)	1.41e-38	0.0453	0.017	0.454	0	0.0214	20080	23093.4	4411.77	2843.86	0.53±0.06	0.60±0.05
Novel environment vertical activity count 0-15 min	4.93e-33	0.00395	0.0322	0.442	0.0156	0.00986	436.5	461.5	29	68.4	0.41±0.06	0.60±0.05
Novel environment vertical activity count 15-30 min	8.16e-32	0.234	0.152	0.46	0.00648	0.00848	564	505	51.6667	75.25	0.47±0.06	0.51±0.06
Novel environment vertical activity count 30-45 min	2.81e-37	0.387	0.00312	0.475	0.00122	0.0292	531	521.5	47.3333	47.4	0.56±0.06	0.56±0.06
Novel environment vertical activity count 45-60 min	4.97e-31	0.274	0.125	0.473	0.0004	0.011	544	473.25	29.3333	40.75	0.53±0.06	0.45±0.06
Novel environment open field novel total rears	7.17e-40	0.325	0.106	0.523	0.00524	0.011	2075.5	1899	183	310	0.55±0.06	0.57±0.06
Morphine photocell counts 0-15 min	3.54e-30	0.0555	0.301	0.368	0.00459	0.0176	4925.33	3083.5	53.3333	90	0.5±0.06	0.43±0.06
Morphine photocell counts 15-30 min	1.06e-34	0.308	0.726	0.454	9e-05	0.0098	9722.5	6081.17	0	1	0.51±0.06	0.54±0.06
Morphine photocell counts 30-45 min	2.79e-37	0.642	0.449	0.503	0	0.00636	8441.17	8400.5	1	0.5	0.48±0.06	0.65±0.05
Morphine photocell counts 45-60 min	8.08e-38	0.641	0.205	0.517	0	0.00761	8703.5	8016.33	0	0.142857	0.47±0.06	0.65±0.05
Morphine photocell counts 60-75 min	1.12e-35	0.952	0.0826	0.524	0	0.0201	7421.38	8454.5	0	0	0.45±0.06	0.63±0.05
Morphine photocell counts 75-90 min	1.18e-33	0.874	0.0193	0.523	0	0.0309	6976.6	8902.83	0	5	0.45±0.06	0.58±0.05
Morphine photocell counts 90-105 min	1.06e-30	0.715	0.0143	0.511	0	0.036	6389.83	8330.83	0	11.4286	0.45±0.06	0.52±0.06
Morphine photocell counts 105-120 min	3.86e-26	0.986	0.0277	0.472	0	0.0434	5452.25	6778.43	0	6.6	0.42±0.06	0.46±0.06
Morphine photocell counts 120-135 min	2.5e-20	0.812	0.0147	0.397	0	0.058	4968.75	5601.14	6	40.2	0.35±0.05	0.42±0.05
Morphine photocell counts 150-165 min	2.47e-24	0.208	0.000372	0.351	0	0.0474	3370.5	4582.75	5.25	1.5	0.35±0.05	0.52±0.06
Morphine photocell counts 165-180 min	4.82e-23	0.0366	0.013	0.313	0	0.00406	2563.88	3909.25	21	6	0.29±0.05	0.51±0.06
Morphine open field total photocell counts	2.08e-40	0.987	0.0535	0.56	0	0.0307	52637.4	61351.5	277	380.8	0.52±0.06	0.61±0.05
Morphine distance (cm) travelled 0-15 min	1.51e-32	0.0373	0.161	0.389	0.00537	0.0188	12905.2	9172.61	169.921	314.22	0.52±0.06	0.46±0.06
Morphine distance (cm) travelled 15-30 min	2.79e-36	0.217	0.487	0.469	0.00108	0.0139	23696.8	15830.6	0	8.255	0.53±0.06	0.55±0.06
Morphine distance (cm) travelled 30-45 min	2.54e-39	0.549	0.497	0.524	0.00051	0.00589	21221.5	20621.7	11.6007	9.525	0.50±0.06	0.65±0.05
Morphine distance (cm) travelled 45-60 min	2.44e-40	0.499	0.333	0.544	0	0.00652	21348.4	19825.2	0	6.35	0.50±0.06	0.65±0.05
Morphine distance (cm) travelled 60-75 min	4.08e-39	0.842	0.217	0.554	0	0.0142	18935.8	20527.6	0	0	0.49±0.06	0.62±0.05
Morphine distance (cm) travelled 75-90 min	1.71e-37	1	0.05	0.552	0	0.0235	18174.2	21464.2	0	25.7629	0.50±0.06	0.58±0.05
Morphine distance (cm) travelled 90-105 min	1.03e-34	0.824	0.0182	0.538	0	0.0291	17620	20438	0	36.1343	0.50±0.06	0.53±0.06
Morphine distance (cm) travelled 105-120 min	3.95e-30	0.839	0.0298	0.498	0	0.038	15125.3	18894.6	0	28.2443	0.47±0.06	0.48±0.06
Morphine distance (cm) travelled 120-135 min	2.99e-24	0.927	0.016	0.426	0	0.0506	13139.7	15861.5	25.4	130.98	0.4±0.05	0.45±0.06
Morphine distance (cm) travelled 150-165 min	1e-26	0.304	0.0015	0.369	0.00028	0.0362	10525.1	12363	16.8275	22.86	0.40±0.05	0.52±0.06
Morphine distance (cm) travelled 165-180 min	3.45e-24	0.0987	0.0844	0.337	0	0	8411.83	10864.5	86.0564	23.2833	0.34±0.05	0.49±0.06
Morphine open field total distance (cm) travelled	1.94e-43	0.822	0.0944	0.574	8e-05	0.0246	149418	171021	1033.67	1426.82	0.55±0.06	0.62±0.05
Morphine vertical activity 0-15 min	4.07e-31	0.27	0.725	0.381	0.00169	0	535.167	515.75	0	4.6	0.47±0.06	0.45±0.06
Morphine vertical activity 15-30 min	3.81e-24	0.272	0.542	0.357	0.00184	0.0102	1168.67	669.25	0	0	0.41±0.05	0.43±0.05
Morphine vertical activity 30-45 min	2.51e-25	0.85	0.474	0.422	0	0.0123	1065	877.333	0.333333	0	0.38±0.05	0.48±0.06
Morphine vertical activity 45-60 min	8.2e-27	0.953	0.193	0.447	0	0.0184	1115.25	1012.67	0	0	0.39±0.05	0.51±0.06
Morphine vertical activity 60-75 min	7.4e-27	0.984	0.012	0.437	0.00057	0.0344	1101.25	1149.5	0	0.333333	0.41±0.05	0.50±0.06
Morphine vertical activity 75-90 min	8.9e-26	0.51	0.0158	0.425	0.00184	0.0311	965.75	1177.75	3	0.857143	0.41±0.05	0.48±0.06
Morphine vertical activity 90-105 min	1.41e-25	0.397	0.0865	0.416	0.00088	0.0263	905.75	1124	1	0	0.40±0.05	0.46±0.06
Morphine vertical activity 105-120 min	2.02e-23	0.462	0.266	0.396	0.00019	0.0259	917	1057.25	1	0	0.35±0.05	0.46±0.06
Morphine vertical activity 120-135 min	3.56e-20	0.145	0.241	0.371	0	0.036	1173	916.5	7.6	0.333333	0.31±0.05	0.43±0.06
Morphine vertical activity 150-165 min	6.18e-18	0.0268	0.303	0.343	0.0004	0.0182	765.5	758.5	0.666667	0	0.28±0.05	0.40±0.05
Morphine vertical activity 165-180 min	6.6e-14	0.0106	0.882	0.296	0.001	0.00238	500	693.75	2.66667	2.33333	0.22±0.04	0.30±0.05
Morphine total vertical activity counts	1.64e-31	0.43	0.375	0.489	0	0.0155	8838.25	9272.5	123	22	0.42±0.06	0.54±0.06
Naloxone induced Morphine Withdrawal total photocell counts in 15 min	7.78e-20	0.273	0.0585	0.321	0	0.02	1216.2	787	142.333	81.3333	0.44±0.06	0.34±0.05
Naloxone induced Morphine Withdrawal total horizontal activity in 15 min	2.38e-20	0.403	0.052	0.319	0	0.0229	3543.69	2379.65	539.691	370.295	0.45±0.06	0.34±0.05
Naloxone induced Morphine Withdrawal total vertical activity in 15 min	1.81e-17	0.00591	0.00921	0.236	0.00081	0.0642	201	225.75	9.33333	16.3333	0.38±0.05	0.37±0.05
Change in distance travelled last 15 min morphine-15 min naloxone	5.88e-21	0.159	0.231	0.324	0	0.00023	7186.49	9028.44	-2931.08	-1557.85	0.31±0.05	0.43±0.06
Morphine - Postural Effects	0.419	0.335	0.32	0.0385	0	0.00782	1.2	1.25	0	0	0.11±0.02	0.02±0.01
Morphine - Severity of ptosis	2.1e-16	0.0241	0.0185	0.326	0.00349	0.0306	2	2.66667	0	0	0.27±0.05	0.39±0.05
Morphine - Salivation	3.21e-11	0.0848	0.567	0.242	0	0	2.16667	1.83333	0	0	0.18±0.03	0.30±0.05
Morphine - Wet dog shakes	3.86e-19	0.41	0.0542	0.314	0	0.0199	2.66667	3	0	0	0.47±0.06	0.29±0.05
Morphine - Number of urinations	0.00103	0.000144	0.139	0.088	0.0242	0.0241	3	3	0	0.2	0.05±0.01	0.19±0.03
Morphine - Abdominal constriction severity	0.302	0.467	0.0193	0	0	0	0.666667	0.333333	0	0	0.28±0.05	0±0
Morphine - Defecation	7.05e-08	0.961	0.0224	0.171	0	0.0248	6	4.16667	0	0	0.16±0.03	0.26±0.04
Morphine - Number of jumps	0.00444	0.803	0.0829	0.146	0	0.13	32.2	9	0	0	0.19±0.03	0.13±0.03
NOCICEPTION
Thermal Nociception Hargreaves' Test	2.35e-11	1.92e-06	0.06	0.13	0.0247	0.0198	20.9517	23.7783	11.7329	13.5634	0.21±0.03	0.16±0.03
Thermal Nociception Hot Plate two trial average	3.6e-31	0.342	0.00952	0.267	0	0.0271	18.0538	16.526	9.12744	8.74719	0.32±0.05	0.28±0.04
Mechanical Nociception - Tail Clip Test	1.85e-30	0.0432	0.0299	0.259	0.00292	0.0208	59.125	60	23.9139	22.3568	0.27±0.04	0.32±0.04
Thermal Nociception Tail Withdrawal Test	4.15e-19	8.31e-06	0.277	0.182	0.0193	0.00594	21.7508	28.13	11.1986	13.2941	0.18±0.03	0.24±0.04
Mechanical Sensitivity-Von Frey Threshold	2.17e-17	0.0287	0.161	0.174	0.00396	0.0111	4.44767	4.475	4.13873	4.16987	0.23±0.04	0.21±0.03
ETHANOL 2
Dowel test - Time on dowel at baseline (in sec)	4.89e-05	0.0666	0.83	0.115	0.00652	0	120	120	83	51.8	0.05±0.01	0.19±0.03
Dowel Test - Time on dowel immediately after ethanol injection (in sec)	0.00456	0.0433	0.0289	0.0839	0.00443	0.0312	163.333	210	31	5	0.04±0.01	0.20±0.04
Dowel Test - Time on 30 min. after ethanol injection (in sec)	5.03e-14	0.00196	0.000221	0.33	0.0134	0.0552	287	223.2	1.6	0	0.21±0.04	0.53±0.06
Porsolt time immobile (in sec)	3.41e-39	0.0135	0.00301	0.511	0.00444	0.0308	174.8	223.5	0.25	0	0.52±0.06	0.60±0.05
STRESS VOCALIZATION
Vocalization Threshold - shock intensity (mA)	2.89e-24	0.0032	7.21e-05	0.142	0.0047	0.0141	1.06	0.7	0.1625	0.19	0.41±0.05	0.30±0.04
