# Supplementary material for: High-throughput behavioral phenotyping in the expanded panel of BXD recombinant inbred strains
Source: Genes Brain Behav. 2010 Mar;9(2):129–59. doi: 10.1111/j.1601-183X.2009.00540.x (PMC2855868; doi:10.1111/j.1601-183X.2009.00540.x)
Supplement: Supplementary file 5 [file gbb0009-0129-SD5.xls]

## Sheet: Sheet1
		GeneNetwork TraitIDs			OntologicalDiscovery.org Gene Set IDs
					Cerebellum			Hippocampus			NeoCortex			Striatum			Whole Brain			Positional Candidates
Battery and Trait Name	Description	Both	♀	♂	Both	♀	♂	Both	♀	♂	Both	♀	♂	Both	♀	♂	Both	♀	♂	Both	♀	♂
Adrenals
ADRE_LEFT_WT	Left adrenal weight	12071	11814	11557	35471	35476	35481	35468	35473	35478	35469	35474	35479	35467	35472	35477	35470	35475	35480	NA	NA	NA
ADRE_RIGHT_WT	Right adrenal weight	12072	11815	11558	35486	35491	35496	35483	35488	35493	35484	35489	35494	35482	35487	35492	35485	35490	35495	NA	NA	NA
General Behavior
HP_LATENCY	Thermal Nociception Hot Plate Latency	11897	11640	11383	34207	NA	NA	34204	NA	NA	34205	NA	NA	NA	NA	NA	34206	NA	NA	NA	NA	NA
LD_DARK_DIST	Light Dark Box total distance traveled in dark compartment	11898	11641	11384	34216	NA	NA	34213	NA	NA	34214	NA	NA	34212	NA	NA	34215	NA	NA	33512	NA	NA
LD_DARK_TIME	Light-Dark Box total seconds spent in dark compartment	11899	11642	11385	36021	36026	36031	36018	36023	36028	36019	36024	36029	36017	36022	36027	36020	36025	36030	NA	NA	NA
LD_DISTANCE	Light-Dark Box total distance traveled in light and dark compartments	11900	11643	11386	36036	36041	36046	36033	36038	36043	36034	36039	36044	36032	36037	36042	36035	36040	36045	NA	NA	NA
LD_LIGHT_DIST	Light-Dark Box total distance traveled in light compartment	11901	11644	11387	NA	34220	34225	NA	34218	34222	NA	34219	34223	NA	34217	34221	NA	NA	34224	NA	NA	33513 33514
LD_LIGHT_TIME	Light- Dark Box total s spent in light compartment	11902	11645	11388	36051	36056	36061	36048	36053	36058	36049	36054	36059	36047	36052	36057	36050	36055	36060	NA	33515 33516 33517 33518	33519 33520
LD_PCT_DISTLIGHT	Light-Dark % distance traveled in light compartment	11903	11646	11389	NA	34230	34235	NA	34227	34232	NA	34228	34233	NA	34226	34231	NA	34229	34234	NA	33521 33522	33523 33524
LD_PCT_LIGHT_TIME	Light-Dark Box % time in light	11904	11647	11390	NA	34240	34245	NA	34237	34242	NA	34238	34243	NA	34236	34241	NA	34239	34244	NA	33525 33526	33527
LD_TRANSITIONS	Light-Dark Box Transitions	11905	11648	11391	36066	36071	36076	36063	36068	36073	36064	36069	36074	36062	36067	36072	36065	36070	36075	NA	NA	NA
LM_ALT_CONTEXT	Activity in altered context - fear conditioning apparatus	11906	11649	11392	36081	36086	36091	36078	36083	36088	36079	36084	36089	36077	36082	36087	36080	36085	36090	NA	NA	NA
LM_BASELINE	Baseline activity in fear conditioning apparatus	11907	11650	11393	36096	36101	36106	36093	36098	36103	36094	36099	36104	36092	36097	36102	36095	36100	36105	NA	NA	NA
LM_CONTEXT_ACTIVITY	Contextual activity in fear conditioning apparatus	11908	11651	11394	36111	36116	36121	36108	36113	36118	36109	36114	36119	36107	36112	36117	36110	36115	36120	NA	NA	NA
LM_CUE_ACTIVITY	Activity in altered context during cue presentation	11909	11652	11395	NA	34250	34255	NA	34247	34252	NA	34248	34253	NA	34246	34251	NA	34249	34254	NA	33528 33529	33530
LM_CUE_SUPPRESS	Suppression of activity in altered context	11910	11653	11396	NA	34260	34265	NA	34257	34262	NA	34258	34263	NA	34256	34261	NA	34259	34264	NA	33531	33532 33533 33534
LM_PAIR1	Activity during 1st tone shock pairing	11911	11654	11397	36126	36131	36136	36123	36128	36133	36124	36129	36134	36122	36127	36132	36125	36130	36135	NA	NA	NA
LM_PAIR2	Activity during 2nd tone shock pairing	11912	11655	11398	36141	36146	36151	36138	36143	36148	36139	36144	36149	36137	36142	36147	36140	36145	36150	NA	NA	NA
LM_PAIR3	Activity during 3rd tone shock pairing	11913	11656	11399	NA	34270	NA	NA	34267	NA	NA	34268	NA	NA	34266	NA	NA	34269	NA	NA	33535 33536 33537	NA
LM_PS_INTVL1	Activity in 30 s interval post 1st tone shock pairing	11914	11657	11400	NA	34275	NA	NA	34272	NA	NA	34273	NA	NA	34271	NA	NA	34274	NA	NA	33538 33539 33540 33541 33542	NA
LM_PS_INTVL2	Activity in 30 s interval post 2nd tone shock pairing	11915	11658	11401	NA	34280	34285	NA	34277	34282	NA	34278	34283	NA	34276	34281	NA	34279	34284	NA	33543 33544	33545 33546 33547
LM_PS_INTVL3	Activity in 30 s interval post 3rd tone shock pairing	11916	11659	11402	NA	34290	34295	NA	34287	34292	NA	34288	34293	NA	34286	34291	NA	34289	34294	NA	33548 33549 33550	33551
LM_SUPPRESSION	Cue Conditioning - Activity suppression after 3rd tone/shock pairing	11917	11660	11403	NA	34300	34310	NA	34297	34307	NA	34298	34308	NA	34296	34306	NA	34299	34309	NA	33552 33553 33554 33555 33556 33557	33558 33559 33560 33561
OF_CENTER_DIST_PCT	Open field - Percent center distance	11918	11661	11404	NA	34861	34866	NA	34858	34863	NA	34859	34864	NA	34857	34862	NA	34860	34865	NA	NA	33709 33710
OF_CENTER_TIME_PCT	Open field - Percentage center time	11919	11662	11405	NA	34871	34876	NA	34868	34873	NA	34869	34874	NA	34867	34872	NA	34870	34875	NA	NA	33711 33712
OF_CORNER_TIME_PCT	Open field - total time in corners	11920	11663	11406	NA	34891	34896	NA	34888	34893	NA	34889	34894	NA	34887	34892	NA	34890	34895	NA	NA	NA
OF_DIST_0_5	Open field - total distance traveled 0-5 min	11921	11664	11407	NA	34911	34916	NA	34908	34913	NA	34909	34914	NA	34907	34912	NA	34910	34915	NA	NA	NA
OF_DIST_10_15	Open field - total distance traveled 10-15 min	11922	11665	11408	NA	34921	34926	NA	34918	34923	NA	34919	34924	NA	34917	34922	NA	34920	34925	NA	33713 33714 33715	33716 33717 33718
OF_DIST_15_20	Open field - total distance traveled 15-20 min	11923	11666	11409	34951	34941	34950	34943	34938	34947	34944	34939	34948	34942	34937	34946	34945	34940	34949	33719 33720	33721	33722 33723
OF_DIST_5_10	Open field - total distance traveled 5-10 min	11924	11667	11410	NA	34956	34961	NA	34953	34958	NA	34954	34959	NA	34952	34957	NA	34955	34960	NA	33724 33726	33725 33727 33728
OF_HAB_RATIO	Open field - Habituation ratio (First:Last intervals)	11925	11668	11411	34986	34976	34985	34978	34973	34982	34979	34974	34983	34977	34972	34981	34980	34975	34984	33729 33730 33731 33732 33733	33734 33735	33736 33737 33738 33739 33740 33741
OF_PERIM_LESS_CORNER	Open field - total time in perimeter less corner	11926	11669	11412	NA	34991	34996	NA	34988	34993	NA	34989	34994	NA	34987	34992	NA	34990	34995	NA	NA	33742 33743 33744
OF_REAR_0_5	Open field - total rears 0-5 min	11928	11671	11414	36363	36368	36373	36360	36365	36370	36361	36366	36371	36359	36364	36369	36362	36367	36372	NA	NA	NA
OF_REAR_10_15	Open field - total rears 10-15 min	11929	11672	11415	36378	36383	36388	36375	36380	36385	36376	36381	36386	36374	36379	36384	36377	36382	36387	NA	NA	NA
OF_REAR_15_20	Open field - total rears 15-20 min	11930	11673	11416	36393	36398	36403	36390	36395	36400	36391	36396	36401	36389	36394	36399	36392	36397	36402	NA	NA	NA
OF_REAR_5_10	Open field - total rears 5-10 min	11931	11674	11417	36408	36413	36418	36405	36410	36415	36406	36411	36416	36404	36409	36414	36407	36412	36417	NA	NA	NA
OF_REARS	Open field - total number of Rears	11927	11670	11413	36423	36428	36433	36420	36425	36430	36421	36426	36431	36419	36424	36429	36422	36427	36432	NA	NA	NA
OF_TOT_PERIM_DIST_PCT	Open field -total distance in the perimeter	11933	11676	11419	36438	36443	36448	36435	36440	36445	36436	36441	36446	36434	36439	36444	36437	36442	36447	NA	NA	NA
OF_TOT_PERIM_TIME_PCT	Open field-total time in perimeter	11934	11677	11420	NA	35011	35016	NA	35008	35013	NA	35009	35014	NA	35007	35012	NA	35010	35015	NA	NA	33745 33746
OF_TOTALDIST	Open field total distance traveled	11932	11675	11418	35021	NA	NA	35018	NA	NA	35019	NA	NA	35017	NA	NA	35020	NA	NA	NA	NA	NA
ST_BACKGROUND	Background startle response	11935	11678	11421	NA	NA	35240	NA	35233	35237	NA	35234	35238	NA	35232	35236	NA	35235	35239	NA	NA	33821 33822
ST_MAX_120	Maximum startle to 120 db	11936	11679	11422	NA	35245	35250	NA	35242	35247	NA	35243	35248	NA	35241	35246	NA	35244	35249	NA	NA	33823
ST_MAX_70	Maximum startle response to 70 db	11937	11680	11423	NA	35255	35260	NA	35252	35257	NA	35253	35258	NA	35251	35256	NA	35254	35259	NA	NA	33824
ST_MAX_80	Maximum startle response to 80 db	11938	11681	11424	NA	35265	35270	NA	35262	35267	NA	35263	35268	NA	35261	35266	NA	35264	35269	NA	NA	33825
ST_MAX_85	Maximum startle response to 85 db	11939	11682	11425	NA	35275	35280	NA	35272	35277	NA	35273	35278	NA	35271	35276	NA	35274	35279	NA	NA	33826
ST_PCT_PPI_70	Prepulse inhibition at 70db	11940	11683	11426	35285	NA	NA	35282	NA	NA	35283	NA	NA	35281	NA	NA	35284	NA	NA	33827	NA	NA
ST_PCT_PPI_80	Prepulse inhibition at 80db	11941	11684	11427	35290	NA	NA	35287	NA	NA	35288	NA	NA	35286	NA	NA	35289	NA	NA	33828	NA	NA
ST_PCT_PPI_85	Prepulse inhibition at 85db	11942	11685	11428	NA	35295	35300	NA	35292	35297	NA	35293	35298	NA	35291	35296	NA	35294	35299	NA	NA	33829
ST_PCT_STARTLE_70	Acoustic Startle 70 dB % maximum startle response	11943	11686	11429	35305	NA	NA	35302	NA	NA	35303	NA	NA	35301	NA	NA	35304	NA	NA	33830	NA	NA
ST_PCT_STARTLE_80	Acoustic Startle 80 db % maximum startle response	11944	11687	11430	35310	NA	NA	35307	NA	NA	35308	NA	NA	35306	NA	NA	35309	NA	NA	NA	NA	NA
ST_PCT_STARTLE_85	Acoustic Startle 85 db % maximum startle response	11945	11688	11431	NA	35315	35320	NA	35312	35317	NA	35313	35318	NA	35311	35316	NA	35314	35319	NA	NA	33831
TS_TIME_BELOW	Time below threshold	11946	11689	11432	35390	NA	NA	35387	NA	NA	35388	NA	NA	35386	NA	NA	35389	NA	NA	33845 33846	NA	NA
ZM_ACTIVITY	Zero Maze - total Activity count; beam breaks	11947	11690	11433	35400	NA	NA	35397	NA	NA	35398	NA	NA	35396	NA	NA	35399	NA	NA	33848 33849 33850 33851 33852 33853	NA	NA
ZM_ECLOSED	Zero Maze - total entries in closed quadrants	11948	11691	11434	35405	NA	NA	35402	NA	NA	35403	NA	NA	35401	NA	NA	35404	NA	NA	33854	NA	NA
ZM_EOPEN	Zero Maze - total entries in open quadrants	11949	11692	11435	NA	35410	35415	NA	35407	35412	NA	35408	35413	NA	35406	35411	NA	35409	35414	NA	33855	33856
ZM_LATENCY	Zero Maze - Latency to enter an open quadrant	11950	11693	11436	35420	NA	NA	35417	NA	NA	35418	NA	NA	35416	NA	NA	35419	NA	NA	33857 33858	NA	NA
ZM_PCT_OPEN	Zero Maze – Percentage open time	11951	11694	11437	36768	36773	36778	36765	36770	36775	36766	36771	36776	36764	36769	36774	36767	36772	36777	NA	NA	NA
ZM_TCLOSED	Zero Maze - Time in Closed Arms	11952	11695	11438	36783	36788	36793	36780	36785	36790	36781	36786	36791	36779	36784	36789	36782	36787	36792	NA	NA	NA
ZM_TOPEN	Zero Maze - total time in open quadrants	11953	11696	11439	36798	36803	36808	36795	36800	36805	36796	36801	36806	36794	36799	36804	36797	36802	36807	NA	NA	NA
Cocaine
C1HCOUNT15	Open field locomotion (beam breaks) 0 - 15 min post cocaine	11983	11726	11469	35711	35716	35721	35708	35713	35718	35709	35714	35719	35707	35712	35717	35710	35715	35720	NA	NA	NA
C1HCOUNT30	Open field locomotion (beam breaks) 15-30 min post cocaine	11984	11727	11470	NA	34003	34008	NA	34000	34005	NA	34001	34006	NA	33999	34004	NA	34002	34007	NA	33425 33426 33427 33428	NA
C1HCOUNT45	Open field locomotion (beam breaks) 30-45 min post cocaine	11985	11728	11471	NA	NA	34017	NA	34010	34014	NA	34011	34015	NA	34009	34013	NA	34012	34016	NA	33429	NA
C1HCOUNT60	Open field locomotion (beam breaks) 45-60 min post cocaine	11986	11729	11472	NA	34022	34027	NA	34019	34024	NA	34020	34025	NA	34018	34023	NA	34021	34026	NA	33430 33431 33432	NA
C1HDIS15	Open field locomotion (cm) 0-15 min post cocaine	11987	11730	11473	35726	35731	35736	35723	35728	35733	35724	35729	35734	35722	35727	35732	35725	35730	35735	NA	NA	NA
C1HDIS30	Open field locomotion (cm) 15-30 min post cocaine	11988	11731	11474	NA	34032	NA	NA	34029	NA	NA	34030	NA	NA	34028	NA	NA	34031	NA	NA	33433 33434	NA
C1HDIS45	Open field locomotion (cm) 30-45 min post cocaine	11989	11732	11475	NA	34042	NA	NA	34039	NA	NA	34040	NA	NA	34038	NA	NA	34041	NA	NA	33435 33436	NA
C1HDIS60	Open field locomotion (cm) 45-60 min post cocaine	11990	11733	11476	NA	34052	34057	NA	34049	34054	NA	34050	34055	NA	34048	34053	NA	34051	34056	NA	33437 33438	NA
C1VCOUNT15	Open field rears 0-15 min post cocaine	11991	11734	11477	NA	34062	34067	NA	34059	34064	NA	34060	34065	NA	34058	34063	NA	34061	34066	NA	33439 33440 33441	NA
C1VCOUNT30	Open field rears 15-30 min post cocaine	11992	11735	11478	NA	34072	NA	NA	34069	34074	NA	34070	34075	NA	34068	34073	NA	34071	34076	NA	33442 33443	33444 33445
C1VCOUNT45	Open field rears 30-45 min post cocaine	11993	11736	11479	NA	NA	34084	NA	34078	34083	NA	34079	34081	NA	34077	34082	NA	34080	NA	NA	33446 33447 33448 33449	33450 33451
C1VCOUNT60	Open field rears 45-60 min post cocaine	11994	11737	11480	NA	34089	34091	NA	34086	NA	NA	34087	NA	NA	34085	NA	NA	34088	34090	NA	33452	33453 33454
C2HCOUNT15	Open field locomotion (beam breaks) 0-15 min post 2nd cocaine	11995	11738	11481	35741	35746	35751	35738	35743	35748	35739	35744	35749	35737	35742	35747	35740	35745	35750	NA	NA	NA
C2HCOUNT30	Open field locomotion (beam breaks) 15-30 min post 2nd cocaine	11996	11739	11482	NA	34096	34101	NA	34093	34099	NA	34094	34100	NA	34092	34098	NA	34095	34097	NA	33455	33456
C2HCOUNT45	Open field locomotion (beam breaks) 30-45 min post 2nd cocaine	11997	11740	11483	NA	34106	34111	NA	34103	34108	NA	34104	34109	NA	34102	34107	NA	34105	34110	NA	33457 33458 33459	NA
C2HCOUNT60	Open field locomotion (beam breaks) 45-60 min post 2nd cocaine	11998	11741	11484	NA	34116	34121	NA	34113	34118	NA	34114	34119	NA	34112	34117	NA	34115	34120	NA	33460 33461	33462 33463 33464
C2HDIS15	Open field locomotion (cm) 0-15 min post 2nd cocaine	11999	11742	11485	35756	35761	35766	35753	35758	35763	35754	35759	35764	35752	35757	35762	35755	35760	35765	NA	NA	NA
C2HDIS30	Open field locomotion (cm) 15-30 min post 2nd cocaine	12000	11743	11486	NA	34126	34131	NA	34123	34127	NA	34124	34128	NA	34122	34130	NA	34125	34129	NA	33465 33466	NA
C2HDIS45	Open field locomotion (cm) 30-45 min post 2nd cocaine	12001	11744	11487	NA	34136	NA	NA	34133	34138	NA	34134	34139	NA	34132	34137	NA	34135	34140	NA	33467 33468	33469
C2HDIS60	Open field total horizontal distance (cm) 45-60 min post 2nd cocaine	12002	11745	11488	NA	34146	34151	NA	34142	34148	NA	34143	34149	NA	34145	34147	NA	34144	34150	NA	33470 33471	33472
C2VCOUNT15	Open field rears 0-15 min post 2nd cocaine	12003	11746	11489	NA	34155	NA	NA	34153	NA	NA	34156	NA	NA	34152	NA	NA	34154	NA	NA	33473 33474 33475	NA
C2VCOUNT30	Open field rears 15-30 min post 2nd cocaine	12004	11747	11490	NA	34159	NA	NA	34158	NA	NA	34160	NA	NA	34157	NA	NA	34161	NA	NA	33476 33477 33478 33479	NA
C2VCOUNT45	Open field rears 30-45 min post 2nd cocaine	12005	11748	11491	NA	34166	NA	NA	34163	NA	NA	34164	NA	NA	34162	NA	NA	34165	NA	NA	33480 33481 33482	NA
C2VCOUNT60	Open field rears 45-60 min post 2nd cocaine	12006	11749	11492	NA	34171	34176	NA	34168	34173	NA	34169	34174	NA	34167	34172	NA	34170	34175	NA	33483 33484 33485	NA
COCA_BASE_DRUG	Time (s) in drug-paired compartment pre-conditioning	12007	11750	11493	35771	35776	35781	35768	35773	35778	35769	35774	35779	35767	35772	35777	35770	35775	35780	NA	NA	NA
COCA_BASE_VEHICLE	Open field time (s) spent in saline paired compartment, prior to conditioning	12008	11751	11494	35786	35791	35796	35783	35788	35793	35784	35789	35794	35782	35787	35792	35785	35790	35795	NA	NA	NA
COCA_TEST_DRUG	Cocaine Conditioned Place Preference - Time spent (seconds) in the drug-paired compartment at baseline, after conditioning or time in seconds spent on the drug paired (white) compartment at baseline, after conditioning	12009	11752	11495	35801	35806	35811	35798	35803	35808	35799	35804	35809	35797	35802	35807	35800	35805	35810	NA	NA	NA
COCA_TEST_VEHICLE	Cocaine Conditioned Place Preference - Time spent (seconds) in the saline paired compartment at baseline, after conditioning	12010	11753	11496	35816	35821	35826	35813	35818	35823	35814	35819	35824	35812	35817	35822	35815	35820	35825	NA	NA	NA
COCA_TIME_BASELINE	Cocaine Conditioned Place Preference - Proportion of the time spent in the conditioned side prior to conditioning	12011	11754	11497	35831	35836	35841	35828	35833	35838	35829	35834	35839	35827	35832	35837	35830	35835	35840	NA	NA	NA
COCA_TIME_COND_CHG	Cocaine Conditioned Place Preference - the difference in time in conditioned side baseline - drug exposure	12012	11755	11498	35846	35851	35856	35843	35848	35853	35844	35849	35854	35842	35847	35852	35845	35850	35855	NA	NA	NA
COCA_TIME_PCT_CHANGE	Cocaine Conditioned Place Preference - the difference in percentage time spent from pre-conditioning	12013	11756	11499	35861	35866	35871	35858	35863	35868	35859	35864	35869	35857	35862	35867	35860	35865	35870	NA	NA	NA
INOVEL_ACOUNT_1	Open field novel total locomotion (beam breaks) in the center	12014	11757	11500	35976	35981	35986	35973	35978	35983	35974	35979	35984	35972	35977	35982	35975	35980	35985	NA	NA	NA
INOVEL_ADIST_1	Open field novel total locomotion (cm/1 hr) in the center	12015	11758	11501	35991	35996	36001	35988	35993	35998	35989	35994	35999	35987	35992	35997	35990	35995	36000	NA	NA	NA
INOVEL_VCOUNT_1	Open field novel total rears in the center	12016	11759	11502	36006	36011	36016	36003	36008	36013	36004	36009	36014	36002	36007	36012	36005	36010	36015	NA	33495 33496 33497 33498 33499 33500 33501 33502	33503 33504 33505 33506
LOC_CHCL_ACOUNT_3	Cocaine total locomotion (beam breaks)	12017	11760	11503	NA	34320	34325	NA	34317	34322	NA	34318	34323	NA	34316	34321	NA	34319	34324	NA	33562 33563 33564 33565 33566	NA
LOC_CHCL_ADIST_3	Cocaine total locomotion (cm in 1 hr)	12018	11761	11504	NA	34330	35155	NA	34327	34332	NA	34328	34333	NA	34326	34331	NA	34329	34334	NA	33567 33568 33784	33785
LOC_CHCL_VCOUNT_3	Cocaine open field total rears	12019	11762	11505	NA	34339	34344	NA	34336	34341	NA	34337	34342	NA	34335	34340	NA	34338	34343	NA	NA	33569 33570 33571
NEINCOUNT15	Novel environment center locomotion (beam breaks) 0-15 min	12020	11763	11506	36198	36203	36208	36195	36200	36205	36196	36201	36206	36194	36199	36204	36197	36202	36207	NA	NA	NA
NEINCOUNT30	Novel environment center locomotion (beam breaks) 15-30 min	12021	11764	11507	NA	34367	34372	NA	34364	34369	NA	34365	34370	NA	34363	34368	NA	34366	34371	NA	33587	33588
NEINCOUNT45	Novel environment center locomotion (beam breaks) 30-45 min	12022	11765	11508	36213	36218	36223	36210	36215	36220	36211	36216	36221	36209	36214	36219	36212	36217	36222	NA	NA	NA
NEINCOUNT60	Novel environment center locomotion (beam breaks) 45-60 min	12023	11766	11509	36228	36233	36238	36225	36230	36235	36226	36231	36236	36224	36229	36234	36227	36232	36237	NA	NA	NA
NEINDIST15	Novel environment locomotion (cm) 0-15 min in the center	12024	11767	11510	36243	36248	36253	36240	36245	36250	36241	36246	36251	36239	36244	36249	36242	36247	36252	NA	NA	NA
NEINDIST30	Novel environment locomotion (cm) 15-30 min in the center	12025	11768	11511	NA	NA	34382	NA	34374	34379	NA	34375	34380	NA	34373	34378	NA	34376	34381	NA	33589	33590
NEINDIST45	Novel environment locomotion (cm) 30-45 min in the center	12026	11769	11512	36258	36263	36268	36255	36260	36265	36256	36261	36266	36254	36259	36264	36257	36262	36267	NA	NA	NA
NEINDIST60	Novel environment locomotion (cm) 45-60 min in the center	12027	11770	11513	36273	36278	36283	36270	36275	36280	36271	36276	36281	36269	36274	36279	36272	36277	36282	NA	NA	NA
NEINVCOUNT15	Novel environment rears 0-15 min in the center	12028	11771	11514	NA	34387	34392	NA	34384	34389	NA	34385	34390	NA	34383	34388	NA	34386	NA	NA	33591 33592 33593	33594 33595 33596 33597 33598
NEINVCOUNT30	Novel environment rears 15-30 min in the center	12029	11772	11515	NA	34397	34402	NA	34394	34399	NA	34395	34400	NA	34393	34398	NA	34396	34401	NA	33599 33600 33601	33602 33603
NEINVCOUNT45	Novel environment rears 30-45 min in the center	12030	11773	11516	NA	34407	34412	NA	34404	34409	NA	NA	34410	NA	34403	34408	NA	34406	34411	NA	33604 33605	33606
NEINVCOUNT60	Novel environment rears 45-60 min in the center	12031	11774	11517	34417	NA	NA	34414	NA	NA	34415	NA	NA	34413	NA	NA	34416	NA	NA	33607 33608 33609	NA	NA
NEPCOUNT15	Novel environment rears 0-15 min	12032	11775	11518	34436	NA	34444	34433	34438	34441	34434	34439	34442	34432	34437	NA	34435	34440	34443	NA	NA	NA
NEPCOUNT30	Novel environment periphery locomotion 15-30 min	12033	11776	11519	NA	34474	34484	NA	34468	34478	NA	34470	34480	NA	34466	34476	NA	34472	34482	NA	NA	NA
NEPCOUNT45	Novel environment periphery locomotion (beam breaks) 30-45 min	12034	11777	11520	NA	34514	34524	NA	34508	34518	NA	34510	34520	NA	34506	34516	NA	34512	34522	NA	NA	NA
NEPCOUNT60	Novel environment periphery locomotion (beam breaks) 45-60 min	12035	11778	11521	NA	34553	34563	NA	34547	34557	NA	34549	34559	NA	34545	34555	NA	34551	34561	NA	NA	NA
NEPDIST15	Novel environment distance (cm) 0-15 min	12036	11779	11522	34583	34588	34593	34580	34585	34590	34581	34586	34591	34579	34584	34589	34582	34587	34592	NA	NA	NA
NEPDIST30	Novel environment distance (cm) 15-30 min	12037	11780	11523	NA	34622	34632	NA	34616	34627	NA	34618	34629	NA	34614	34625	NA	34620	34630	NA	NA	NA
NEPDIST45	Novel environment periphery locomotion (cm) 30-45 min	12038	11781	11524	NA	34660	34670	NA	34655	34664	NA	34657	34666	NA	34653	34662	NA	34658	34668	NA	NA	NA
NEPDIST60	Novel environment periphery locomotion (cm) 45-60 min	12039	11782	11525	NA	34698	34708	NA	34692	34702	NA	34694	34704	NA	34691	34700	NA	34696	34706	NA	NA	NA
NEPVCOUNT15	Novel environment periphery rears 0-15 min	12040	11783	11526	NA	34714	34719	NA	34712	34716	NA	NA	34717	NA	34711	34715	NA	34713	34718	NA	NA	NA
NEPVCOUNT30	Novel environment periphery rears 15-30 min	12041	11784	11527	NA	34724	34729	NA	34721	34726	NA	34722	34727	NA	34720	34725	NA	34723	34728	NA	NA	NA
NEPVCOUNT45	Novel environment periphery rears 30-45 min	12042	11785	11528	NA	34734	34739	NA	34731	34736	NA	34732	34737	NA	34730	34735	NA	34733	34738	NA	NA	NA
NEPVCOUNT60	Novel environment periphery rears 45-60 min	12043	11786	11529	34744	NA	NA	34741	NA	NA	34742	NA	NA	34740	NA	NA	34743	NA	NA	NA	NA	NA
NOVEL_RATIO	Novel open field - periphery locomotion/total locomotion.	12044	11787	11530	NA	34821	34826	NA	34818	34823	NA	34819	34824	NA	34817	34822	NA	34820	34825	NA	NA	NA
PNOVEL_ACOUNT_1	Novel open field - total periphery locomotion (beam breaks)	12045	11788	11531	NA	35029	35037	35031	NA	35034	35032	NA	35035	35030	NA	35033	NA	35028	35036	NA	NA	NA
PNOVEL_ADIST_1	Novel open field - total locomotion (cm/1 hr) in the periphery	12046	11789	11532	NA	35042	35047	NA	35039	35044	NA	35040	35045	NA	35038	35043	NA	35041	35046	NA	NA	NA
PNOVEL_VCOUNT_1	Novel open field - total rears in the periphery	12047	11790	11533	NA	35052	35057	NA	35049	35054	NA	35050	35055	NA	35048	35053	NA	35051	35056	NA	NA	NA
SALINE_ACOUNT_2	Open field total locomotion (beam breaks)	12048	11791	11534	NA	35091	35096	NA	35088	35093	NA	35089	35094	NA	35087	35092	NA	35090	35095	NA	33759 33760 33761	33762 33763
SALINE_ADIST_2	Open field total locomotion (cm in 1 hr)	12049	11792	11535	NA	35101	35106	NA	35098	35103	NA	35099	35104	NA	35097	35102	NA	35100	35105	NA	33764 33765 33766	33767
SALINE_VCOUNT_2	Open field total rears post saline	12050	11793	11536	NA	35111	35116	NA	35108	35113	NA	35109	35114	NA	35107	35112	NA	35110	35115	NA	33768 33769 33770 33771	33772 33773
SEN_CHCL_ACOUNT_4	Cocaine Sensitization - total locomotion (beam breaks)	12052	11795	11538	NA	35121	35126	NA	35118	35123	NA	35119	35124	NA	35117	35122	NA	35120	35125	NA	33774 33775	NA
SEN_CHCL_ADIST_4	Cocaine Sensitization - total locomotion (cm/1 hr)	12053	11796	11539	NA	35131	35136	NA	35128	35133	NA	35129	35134	NA	35127	35132	NA	35130	35135	NA	33776 33777 33784	33785
SEN_CHCL_VCOUNT_4	Cocaine Sensitization - total rears	12054	11797	11540	NA	35141	35146	NA	35138	35143	NA	35139	35144	NA	35137	35142	NA	35140	35145	NA	33778 33779 33780 33781	33782 33783
SENS_CHANGE	Cocaine Sensitization – Sensitization total locomotion (cm in 1 hr) minus Cocaine total locomotion (cm in 1 hr)	12051	11794	11537	NA	35150	35155	NA	35147	35152	NA	35148	35153	NA	NA	35151	NA	35149	35154	NA	33784	33785
SHCOUNT15	Open field - locomotion (beam breaks) 0-15 min	12055	11798	11541	NA	35160	NA	NA	35157	35162	NA	35158	35163	NA	35156	35161	NA	35159	35164	NA	33786 33787 33788	33789
SHCOUNT30	Open field - locomotion (beam breaks) 15-30 min post saline	12056	11799	11542	NA	35169	35174	NA	35166	35171	NA	35167	35172	NA	35165	35170	NA	35168	35173	NA	33790 33791 33792	33793 33794
SHCOUNT45	Open field - locomotion (beam breaks) 30-45 min post saline	12057	11800	11543	NA	35179	35183	NA	35176	NA	NA	35177	35181	NA	35175	35180	NA	35178	35182	NA	33795 33796 33797	NA
SHCOUNT60	Open field - locomotion (beam breaks) 45-60 min post saline	12058	11801	11544	NA	35188	35193	NA	35185	35190	NA	35186	35191	NA	35184	35189	NA	35187	35192	NA	33798 33799 33800	33801 33802
SHDIST15	Open field locomotion (cm) 0-15 min post saline 10 mg/kg	12059	11802	11545	NA	35198	35202	NA	35195	35200	NA	35196	35201	NA	35194	35199	NA	35197	NA	NA	33803 33804 33805	33806
SHDIST30	Open field locomotion (cm) 15-30 min post saline 10 mg/kg	12060	11803	11546	NA	35207	35212	NA	35204	35209	NA	35205	35210	NA	35203	35208	NA	35206	35211	NA	33807 33808 33809 33810	33811 33812
SHDIST45	Open field locomotion (cm) 30-45 min post saline 10 mg/kg	12061	11804	11547	NA	35217	35222	NA	35214	35219	NA	35215	35220	NA	35213	35218	NA	35216	35221	NA	33813 33814 33815	NA
SHDIST60	Open field locomotion (cm) 45-60 min post saline 10 mg/kg	12062	11805	11548	NA	35226	35231	NA	NA	35228	NA	35224	35229	NA	35223	35227	NA	35225	35230	NA	33816 33817 33818	33819 33820
SVCOUNT15	Open field rears 0-15 min post saline	12063	11806	11549	NA	NA	NA	35322	NA	NA	35323	NA	NA	35321	NA	NA	35324	NA	NA	33832 33833	NA	NA
SVCOUNT30	Open field rears 15-30 min post saline	12064	11807	11550	35329	NA	NA	35326	NA	NA	35327	NA	NA	35325	NA	NA	35328	NA	NA	33834 33835	NA	NA
SVCOUNT45	Open field Rears 30-45 min post saline	12065	11808	11551	NA	35334	35339	NA	35331	35336	NA	35332	35337	NA	35330	35335	NA	35333	35338	NA	33836 33837	33838
SVCOUNT60	Open field Rears 45-60 min post saline	12066	11809	11552	NA	35344	35349	NA	35341	35346	NA	35342	35347	NA	35340	35345	NA	35343	35348	NA	33839 33840	NA
TNOVEL_ACOUNT_1	Novel Open field - total locomotion (beam breaks) in the center+periphery	12067	11810	11553	35371	NA	NA	35368	NA	NA	35369	NA	NA	35367	NA	NA	35370	NA	NA	NA	NA	NA
TNOVEL_ADIST_1	Novel Open field - total locomotion (cm/1 hr) in the center + periphery	12068	11811	11554	35375	NA	NA	35373	NA	NA	35374	NA	NA	35372	NA	NA	NA	NA	NA	NA	NA	NA
TNOVEL_VCOUNT_1	Novel Open field - total rears in the center + periphery	12069	11812	11555	NA	35380	35385	NA	35377	35382	NA	35378	35383	NA	35376	35381	NA	35379	35384	NA	NA	NA
Ethanol
ACTI_DIFF_05	Difference in distance traveled (cm) 0-5 min (saline-ethanol)	11965	11708	11451	NA	33863	33867	NA	NA	33865	NA	33861	33866	NA	33860	33864	NA	33862	NA	NA	33356	NA
ACTI_DIFF_20	Difference in distance traveled (cm) during the first last min (saline-ethanol)	11966	11709	11452	NA	33871	33876	NA	NA	33873	NA	33869	33874	NA	33868	33872	NA	33870	33875	NA	33357 33358 33359	NA
ACTI05_ETHA	Distance traveled (cm) 0-5 min after ethanol	11954	11697	11440	NA	33881	33886	NA	33878	33883	NA	33879	33884	NA	33877	33882	NA	33880	33885	NA	33360 33361	33362 33363 33364
ACTI05_SAL	Distance traveled (cm) 0-5 min after saline	11955	11698	11441	33891	NA	NA	33888	NA	NA	33889	NA	NA	33887	NA	NA	33890	NA	NA	33365 33366	NA	NA
ACTI10_ETHA	Distance traveled (cm) 5-10 min after ethanol	11956	11699	11442	NA	33895	33899	NA	33893	33897	NA	33894	33898	NA	33892	33896	NA	NA	NA	NA	33367 33368 33369	33370 33371
ACTI10_SAL	Distance traveled (cm) 5-10 min after saline	11957	11700	11443	35426	35431	35436	35423	35428	35433	35424	35429	35434	35422	35427	35432	35425	35430	35435	NA	NA	NA
ACTI15_ETHA	Distance traveled (cm) 10-15 min after ethanol	11958	11701	11444	NA	33904	33909	NA	33901	33906	NA	33902	33907	NA	33900	33905	NA	33903	33908	NA	33372 33373	33374 33375
ACTI15_SAL	Distance traveled (cm) 10-15 min after saline	11959	11702	11445	NA	33914	33919	NA	33911	33916	NA	33912	33917	NA	33910	33915	NA	33913	33918	NA	33376	33377 33378
ACTI20_ETHA	Distance traveled (cm) 15-20 min after ethanol	11960	11703	11446	NA	33924	33929	NA	33921	33925	NA	33922	33926	NA	33920	33928	NA	33923	33927	NA	33379 33380	33381 33382 33383 33384
ACTI20_SAL	Distance traveled (cm) 15-20 min after saline	11961	11704	11447	35441	35446	35451	35438	35443	35448	35439	35444	35449	35437	35442	35447	35440	35445	35450	NA	NA	NA
ACTITOT_DIFF	Difference in total distance traveled (cm) (saline-ethanol)	11962	11705	11448	35456	35461	35466	35453	35458	35463	35454	35459	35464	35452	35457	35462	35455	35460	35465	NA	NA	NA
ACTITOT_ETHA	Total distance traveled (cm) post ethanol	11963	11706	11449	NA	33933	33938	NA	33930	33935	NA	33931	33936	NA	NA	33934	NA	33932	33937	NA	33385 33386	33387
ACTITOT_SAL	Total distance traveled (cm) post saline	11964	11707	11450	33940	NA	NA	NA	NA	NA	33939	NA	NA	NA	NA	NA	NA	NA	NA	33388 33389	NA	NA
BEC	Blood ethanol concentration in mg/dl	11967	11710	11453	33997	NA	33998	NA	NA	NA	33995	NA	NA	33994	NA	NA	33996	NA	NA	NA	NA	NA
ENTRIES_CLOSED	Number of entries into closed arms of plus maze	11968	11711	11454	NA	34189	34194	NA	34186	34191	NA	34187	34192	NA	34185	34190	NA	34188	34193	NA	33489 33490	33491 33492
ENTRIES_OPEN	Number of entries into open arms of plus maze	11969	11712	11455	34198	NA	NA	34196	NA	NA	34197	NA	NA	34195	NA	NA	34202	NA	NA	33493 33494	NA	NA
PCT_ENTRIES_CLOSED	Percentage of entries into closed arms of plus maze	11970	11713	11456	36843	36848	36853	36840	36845	36850	36841	36846	36851	36839	36844	36849	36842	36847	36852	NA	NA	NA
PCT_ENTRIES_OPEN	Percentage of entries into open arms of plus maze	11971	11714	11457	36858	36863	36868	36855	36860	36865	36856	36861	36866	36854	36859	36864	36857	36862	36867	NA	NA	NA
PCT_TIME_CLOSED	Percentage of time into closed arms of plus maze	11972	11715	11458	35023	NA	NA	NA	NA	NA	NA	NA	NA	NA	NA	NA	35022	NA	NA	33747 33748	NA	NA
PCT_TIME_OPEN	Percentage of time into open arms of plus maze	11973	11716	11459	35027	NA	NA	35025	NA	NA	35026	NA	NA	35024	NA	NA	NA	NA	NA	33749 33750	NA	NA
ROTAETHA_DIFF	Difference in time on rotarod (training - ethanol)	11974	11717	11460	35062	NA	NA	35059	NA	NA	35060	NA	NA	35058	NA	NA	35061	NA	NA	NA	NA	NA
ROTAETHA_TIME	Mean time on rotarod following ethanol	11975	11718	11461	35067	NA	NA	35064	NA	NA	35065	NA	NA	35063	NA	NA	35066	NA	NA	33751	NA	NA
ROTASALINE_DIFF	Difference in time on rotarod (saline – ethanol)	11976	11719	11462	35072	NA	NA	35069	NA	NA	35070	NA	NA	35068	NA	NA	35071	NA	NA	NA	NA	NA
ROTASALINE_TIME	Mean time on rotarod following saline	11977	11720	11463	35077	NA	NA	35074	NA	NA	35075	NA	NA	35073	NA	NA	35076	NA	NA	33752	NA	NA
ROTATRAIN_DIFF	Difference in time on rotarod between training and saline	11978	11721	11464	35082	NA	NA	35079	NA	NA	35080	NA	NA	35078	NA	NA	35081	NA	NA	33753	NA	NA
ROTATRAIN_TIME	Mean time on rotarod during training.	11979	11722	11465	35086	NA	NA	35084	NA	NA	35085	NA	NA	35083	NA	NA	NA	NA	NA	33754 33755 33756 33757 33758	NA	NA
TIME_CLOSED	Amount of time in closed arms of plus maze	11980	11723	11466	35353	NA	NA	35355	NA	NA	35356	NA	NA	35354	NA	NA	35352	NA	NA	33841 33842	NA	NA
TIME_MID	Amount of time in middle of plus maze	11981	11724	11467	35362	NA	NA	35359	NA	NA	35360	NA	NA	35358	NA	NA	35361	NA	NA	33843 33844	NA	NA
TIME_OPEN	Amount of time in open arms of plus maze	11982	11725	11468	35366	NA	NA	35364	NA	NA	35365	NA	NA	35363	NA	NA	NA	NA	NA	NA	NA	NA
Ethanol HIC
HAND_4HOURS	Handling induced convulsions 4 hrs after ethanol	11892	11635	11378	35906	35910	35915	35903	35907	35912	35904	35908	35913	35902	NA	35911	35905	35909	35914	NA	NA	NA
HAND_6HOURS	Handling induced convulsions 6 hrs after ethanol	11893	11636	11379	35920	35924	35929	35917	35921	35926	35918	35922	35927	35916	NA	35925	35919	35923	35928	NA	NA	NA
HAND_7HOURS	Handling induced convulsions 7 hrs after ethanol	11894	11637	11380	35934	35938	35943	35931	35935	35940	35932	35936	35941	35930	NA	35939	35933	35937	35942	NA	NA	NA
HAND_BASELINE	Handling induced convulsion baseline	11895	11638	11381	35948	35952	35957	35945	35949	35954	35946	35950	35955	35944	NA	35953	35947	35951	35956	NA	NA	NA
HIC_SCORE	Handling induced convulsion score	11896	11639	11382	35962	35966	35971	35959	35963	35968	35960	35964	35969	35958	NA	35967	35961	35965	35970	NA	NA	NA
MDMA
MDMA_ACT_MDA_1	Locomotor response of 10 mg/kg MDMA injected on Day 2	11889	11632	11375	36156	36160	36165	36153	36157	36162	36154	36158	36163	36152	NA	36161	36155	36159	36164	NA	NA	NA
MDMA_ACT_SAL_1	Locomotor activity of mice on Day 1	11890	11633	11376	36170	36174	36179	36167	36171	36176	36168	36172	36177	36166	NA	36175	36169	36173	36178	NA	NA	NA
MDMA_ACT_SAL_2	Locomotor activity after second saline treatment.	11891	11634	11377	36184	36188	36193	36181	36185	36190	36182	36186	36191	36180	NA	36189	36183	36187	36192	NA	NA	NA
Morphine
AMCNT105	Morphine photocell counts 90-105 min	11826	11569	11312	35516	35521	35526	35513	35518	35523	35514	35519	35524	35512	35517	35522	35515	35520	35525	NA	NA	NA
AMCNT120	Morphine photocell counts 105-120 min	11827	11570	11313	35531	35536	35541	35528	35533	35538	35529	35534	35539	35527	35532	35537	35530	35535	35540	NA	NA	NA
AMCNT135	Morphine photocell counts 120-135 min	11828	11571	11314	35546	35551	35556	35543	35548	35553	35544	35549	35554	35542	35547	35552	35545	35550	35555	NA	NA	NA
AMCNT15	Morphine photocell counts 0-15 min	11829	11572	11315	35561	35566	35571	35558	35563	35568	35559	35564	35569	35557	35562	35567	35560	35565	35570	NA	NA	NA
AMCNT165	Morphine photocell counts 150-165 min	11830	11573	11316	35576	35581	35586	35573	35578	35583	35574	35579	35584	35572	35577	35582	35575	35580	35585	NA	NA	NA
AMCNT180	Morphine Activity - photocell counts 165-180 min post exposure	11831	11574	11317	35591	35596	35601	35588	35593	35598	35589	35594	35599	35587	35592	35597	35590	35595	35600	NA	NA	NA
AMCNT30	Morphine photocell counts min 15-30	11832	11575	11318	35606	35611	35616	35603	35608	35613	35604	35609	35614	35602	35607	35612	35605	35610	35615	NA	NA	NA
AMCNT45	Morphine photocell counts min 30-45	11833	11576	11319	35621	35626	35631	35618	35623	35628	35619	35624	35629	35617	35622	35627	35620	35625	35630	NA	NA	NA
AMCNT60	Morphine photocell counts min 45-60	11834	11577	11320	35636	35641	35646	35633	35638	35643	35634	35639	35644	35632	35637	35642	35635	35640	35645	NA	NA	NA
AMCNT75	Morphine photocell counts min 60-75	11835	11578	11321	35651	35656	35661	35648	35653	35658	35649	35654	35659	35647	35652	35657	35650	35655	35660	NA	NA	NA
AMCNT90	Morphine photocell counts 75-90 min	11836	11579	11322	35666	35671	35676	35663	35668	35673	35664	35669	35674	35662	35667	35672	35665	35670	35675	NA	NA	NA
AMDIST105	Morphine distance (cm) travelled 90-105 min	11837	11580	11323	35681	35686	35691	35678	35683	35688	35679	35684	35689	35677	35682	35687	35680	35685	35690	NA	NA	NA
AMDIST120	Morphine distance (cm) travelled min 105-120	11838	11581	11324	35696	35701	35706	35693	35698	35703	35694	35699	35704	35692	35697	35702	35695	35700	35705	NA	NA	NA
AMDIST135	Morphine distance (cm) travelled min 120-135	11839	11582	11325	33945	NA	NA	33942	NA	NA	33943	NA	NA	33941	NA	NA	33944	NA	NA	33390 33391	NA	NA
AMDIST15	Morphine distance (cm) travelled min 0-15	11840	11583	11326	NA	33950	33955	NA	33947	33952	NA	33948	33953	NA	33946	33951	NA	33949	33954	NA	33392 33393 33394 33395 33396	33397 33398 33399 33400
AMDIST165	Morphine distance (cm) travelled min 150-165	11841	11584	11327	33960	NA	NA	33957	NA	NA	33958	NA	NA	33956	NA	NA	33959	NA	NA	33401 33402	NA	NA
AMDIST180	Morphine distance (cm) travelled min 165-180	11842	11585	11328	NA	33965	33969	NA	33962	33967	NA	33963	NA	NA	33961	33966	NA	33964	33968	NA	33403 33404	NA
AMDIST30	Morphine distance (cm) travelled min 15-30	11843	11586	11329	33974	NA	NA	33971	NA	NA	33972	NA	NA	33970	NA	NA	33973	NA	NA	33405 33406 33407	NA	NA
AMDIST45	Morphine distance (cm) travelled min 30-45	11844	11587	11330	33979	NA	NA	33976	NA	NA	33977	NA	NA	33975	NA	NA	33978	NA	NA	33408 33409 33410	NA	NA
AMDIST60	Morphine distance (cm) travelled min 45-60	11845	11588	11331	33984	NA	NA	33981	NA	NA	33982	NA	NA	33980	NA	NA	33983	NA	NA	33411 33412 33413 33414	NA	NA
AMDIST75	Morphine distance (cm) travelled min 60-75	11846	11589	11332	33989	NA	NA	33986	NA	NA	33987	NA	NA	33985	NA	NA	33988	NA	NA	33415 33416 33417 33418 33419 33420	NA	NA
AMDIST90	Morphine distance (cm) travelled min 75-90	11847	11590	11333	33993	NA	NA	NA	NA	NA	33991	NA	NA	33990	NA	NA	33992	NA	NA	33421 33422 33423 33424	NA	NA
CONSTRICT	Morphine Response - abdominal constriction severity	11848	11591	11334	34181	NA	NA	34178	NA	NA	34179	NA	NA	34177	NA	NA	34180	NA	NA	33486 33487	NA	NA
DEFECATE	Morphine Response - defecation	11849	11592	11335	34184	NA	NA	34182	NA	NA	34183	NA	NA	NA	NA	NA	NA	NA	NA	33488	NA	NA
JUMPS	Morphine Number of Jumps	11850	11593	11336	NA	NA	NA	34209	NA	NA	34210	NA	NA	34208	NA	NA	34211	NA	NA	33507 33508 33509 33510 33511	NA	NA
MORPH_ACOUNT_2	Morphine Open field total photocell counts	11851	11594	11337	34348	NA	NA	34345	NA	NA	34346	NA	NA	NA	NA	NA	34347	NA	NA	33572 33573 33574 33575 33576	NA	NA
MORPH_ADIST_2	Morphine Open field total distance (cm) travelled	11852	11595	11338	34353	NA	NA	34350	NA	NA	34351	NA	NA	34349	NA	NA	34352	NA	NA	33577 33578 33579 33580 33581	NA	NA
MORPH_NX	Change in distance travelled last 15 min morphine-15 min naloxone	11853	11596	11339	34357	NA	NA	34355	NA	NA	NA	NA	NA	34354	NA	NA	34356	NA	NA	33582 33583	NA	NA
MORPH_VCOUNT_2	Morphine total vertical activity counts	11854	11597	11340	34362	NA	NA	34359	NA	NA	34360	NA	NA	34358	NA	NA	34361	NA	NA	33584 33585 33586	NA	NA
NEPCOUNT15	Novel environment rears 0-15 min	11855	11598	11341	34422	NA	34430	34419	34424	34427	34420	34425	34428	34418	34423	NA	34421	34426	34429	33610 33611 33612 33613 33614	33615 33616 33617	NA
NEPCOUNT30	Novel environment periphery locomotion 15-30 min	11856	11599	11342	NA	34454	34464	NA	34448	34458	NA	34450	34460	NA	34446	34456	NA	34452	34462	NA	33618 33619 33620 33621 33622	33623 33624 33625 33626 33627
NEPCOUNT45	Novel environment periphery locomotion (beam breaks) 30-45 min	11857	11600	11343	NA	34494	34504	NA	34488	34498	NA	34490	34500	NA	34486	34496	NA	34492	34502	NA	33628 33629 33630	33631
NEPCOUNT60	Novel environment periphery locomotion (beam breaks) 45-60 min	11858	11601	11344	NA	34534	34544	NA	34528	34538	NA	34530	34540	NA	34526	34536	NA	34532	34542	NA	33632 33633	33634 33635
NEPDIST15	Novel environment distance (cm) 0-15 min	11859	11602	11345	34568	34573	34578	34565	34570	34575	34566	34571	34576	34564	34569	34574	34567	34572	34577	33636 33637 33638 33639	NA	NA
NEPDIST30	Novel environment distance (cm) 15-30 min	11860	11603	11346	NA	34602	34612	NA	34596	34607	NA	34598	34609	NA	34594	34605	NA	34600	34610	NA	33640 33641 33642 33643	33644
NEPDIST45	Novel environment periphery locomotion (cm) 30-45 min	11861	11604	11347	NA	34641	34651	NA	34636	34645	NA	34638	34647	NA	34634	34643	NA	34639	34649	NA	33645 33646 33647	NA
NEPDIST60	Novel environment periphery locomotion (cm) 45-60 min	11862	11605	11348	NA	34679	34689	NA	34673	34683	NA	34675	34685	NA	34672	34681	NA	34677	34687	NA	33648 33649 33650	33651 33652
NEVCOUNT15	Novel environment vertical activity count 0-15 min	11863	11606	11349	NA	34749	34754	NA	34746	34751	NA	34747	34752	NA	34745	34750	NA	34748	34753	NA	33653 33654 33655 33656	33657 33658 33659 33660 33661
NEVCOUNT30	Novel environment vertical activity count 15-30 min	11864	11607	11350	34759	NA	NA	34756	NA	NA	34757	NA	NA	34755	NA	NA	34758	NA	NA	33662 33663 33664 33665 33666	NA	NA
NEVCOUNT45	Novel environment vertical activity count 30-45 min	11865	11608	11351	34764	NA	NA	34761	NA	NA	34762	NA	NA	34760	NA	NA	34763	NA	NA	33667 33668 33669	NA	NA
NEVCOUNT60	Novel environment vertical activity count 45-60 min	11866	11609	11352	34768	NA	NA	NA	NA	NA	34766	NA	NA	34765	NA	NA	34767	NA	NA	33670 33671	NA	NA
NOVEL_ACOUNT_1	Open field novel total locomotion (beam breaks) in the center	11867	11610	11353	34793	34773	34778	34782	34770	34775	34783	34771	34776	34781	34769	34774	34792	34772	34777	33677 33678	33672 33673 33674	33675 33676
NOVEL_ADIST_1	Open field novel total locomotion (cm in 1 hr) in the center	11868	11611	11354	34816	34798	34802	34814	34795	34800	34815	34796	34810	34813	34794	34799	NA	34797	34801	33684 33685 33686	33679 33680 33681	33682 33683
NOVEL_VCOUNT_1	Open field novel total rears in the center	11869	11612	11355	34831	34836	34841	34828	34833	34838	34829	34834	34839	34827	34832	34837	34830	34835	34840	33687 33688 33689 33690	33495 33496 33497 33498 33499 33500 33501 33502 33691 33692 33693 33694 33698 33699 33700 33701	33503 33504 33505 33506 33695 33696 33697 33702 33703
NX_ACOUNT_3	Naloxone induced Morphine Withdrawal total photocell counts in 15 min	11870	11613	11356	34856	NA	NA	34853	NA	NA	34854	NA	NA	34852	NA	NA	34855	NA	NA	33704 33705 33706 33707 33708	NA	NA
NX_ADIST_3	Naloxone induced Morphine Withdrawal total horizontal activity in 15 min	11871	11614	11357	36333	36338	36343	36330	36335	36340	36331	36336	36341	36329	36334	36339	36332	36337	36342	NA	NA	NA
NX_VCOUNT_3	Naloxone induced Morphine Withdrawal total vertical activity in 15 min	11872	11615	11358	36348	36353	36358	36345	36350	36355	36346	36351	36356	36344	36349	36354	36347	36352	36357	NA	NA	NA
POSTURE	Morphine - Postural Effects	11873	11616	11359	36453	36458	36463	36450	36455	36460	36451	36456	36461	36449	36454	36459	36452	36457	36462	NA	NA	NA
PTOSIS	Morphine - Severity of ptosis	11874	11617	11360	36468	36473	36478	36465	36470	36475	36466	36471	36476	36464	36469	36474	36467	36472	36477	NA	NA	NA
SALIVA	Morphine - Salivation	11875	11618	11361	36483	36488	36493	36480	36485	36490	36481	36486	36491	36479	36484	36489	36482	36487	36492	NA	NA	NA
SHAKE	Morphine - wet dog shakes	11876	11619	11362	36498	36503	36508	36495	36500	36505	36496	36501	36506	36494	36499	36504	36497	36502	36507	NA	NA	NA
URINE	Novel Open field Number of urinations	11877	11620	11363	36573	36578	36583	36570	36575	36580	36571	36576	36581	36569	36574	36579	36572	36577	36582	NA	NA	NA
VERCNT105	Morphine vertical activity 90-105 min	11878	11621	11364	36588	36593	36598	36585	36590	36595	36586	36591	36596	36584	36589	36594	36587	36592	36597	NA	NA	NA
VERCNT120	Morphine vertical activity 105-120 min	11879	11622	11365	36603	36608	36613	36600	36605	36610	36601	36606	36611	36599	36604	36609	36602	36607	36612	NA	NA	NA
VERCNT135	Morphine vertical activity 120-135 min	11880	11623	11366	36618	36623	36628	36615	36620	36625	36616	36621	36626	36614	36619	36624	36617	36622	36627	NA	NA	NA
VERCNT15	Morphine vertical activity 0-15 min	11881	11624	11367	36633	36638	36643	36630	36635	36640	36631	36636	36641	36629	36634	36639	36632	36637	36642	NA	NA	NA
VERCNT165	Morphine vertical activity 150-165 min	11882	11625	11368	36648	36653	36658	36645	36650	36655	36646	36651	36656	36644	36649	36654	36647	36652	36657	NA	NA	NA
VERCNT180	Morphine vertical activity 165-180 min	11883	11626	11369	36663	36668	36673	36660	36665	36670	36661	36666	36671	36659	36664	36669	36662	36667	36672	NA	NA	NA
VERCNT30	Morphine vertical activity 15-30 min	11884	11627	11370	36678	36683	36688	36675	36680	36685	36676	36681	36686	36674	36679	36684	36677	36682	36687	NA	NA	NA
VERCNT45	Morphine vertical activity 30-45 min	11885	11628	11371	36693	36698	36703	36690	36695	36700	36691	36696	36701	36689	36694	36699	36692	36697	36702	NA	NA	NA
VERCNT60	Morphine vertical activity 45-60 min	11886	11629	11372	36708	36713	36718	36705	36710	36715	36706	36711	36716	36704	36709	36714	36707	36712	36717	NA	NA	NA
VERCNT75	Morphine vertical activity 60-75 min	11887	11630	11373	36723	36728	36733	36720	36725	36730	36721	36726	36731	36719	36724	36729	36722	36727	36732	NA	NA	NA
VERCNT90	Morphine vertical activity 75-90 min	11888	11631	11374	36738	36743	36748	36735	36740	36745	36736	36741	36746	36734	36739	36744	36737	36742	36747	NA	NA	NA
Neurogenesis
ADUL_RMS_BRDU	BrdU labeled adult rostral migratory stream neurons 1 hr post BrdU	12070	11813	11556	35501	35506	35511	35498	35503	35508	35499	35504	35509	35497	35502	35507	35500	35505	35510	NA	NA	NA
Nociception
HARGREAVES_MEANBOTH	Thermal Nociception Hargreaves' Test	11821	11564	11307	26219	26214	26224	26216	26211	26221	26217	26212	26222	26215	26210	26220	26218	26213	26223	26116	NA	26117
HOTPLATE_MEANOF2	Thermal Nociception Hot Plate two trial average	11822	11565	11308	26234	26229	26239	26231	26226	26236	26232	26227	26237	26230	26225	26235	26233	26228	26238	26120 26121	26118 26119	NA
TAILCLIP_LAT_SEC	Mechanical Nociception - Tail Clip Test	11823	11566	11309	26254	26244	26249	26251	26241	26246	26252	26242	26247	26250	26240	26245	26253	26243	26248	26127 26128 26129	26124 26125 26126	26122 26123
TAILWITHDRAWALLATENCYMEAN	Thermal Nociception Tail Withdrawal Test	11824	11567	11310	26268	26259	26264	26266	26256	26261	26267	26257	26262	26265	26255	26260	NA	26258	26263	26132	26130	26131
VONFREYTHRESHOLDMEAN	Mechanical Sensitivity-Von Frey Threshold	11825	11568	11311	26283	26273	26278	26280	26270	26275	26281	26271	26276	26279	26269	26274	26282	26272	26277	26134	NA	26133 33847
Ethanol 2
SPD_TIMEDOWEL0SEC	Dowel Test - Time on dowel immediately after ethanol injection (in sec)	11817	11560	11303	36513	36518	36523	36510	36515	36520	36511	36516	36521	36509	36514	36519	36512	36517	36522	NA	NA	NA
SPD_TIMEDOWEL30SEC	Dowel Test - Time on 30 min. after ethanol injection (in sec)	11818	11561	11304	36528	36533	36538	36525	36530	36535	36526	36531	36536	36524	36529	36534	36527	36532	36537	NA	NA	NA
SPD_TIMEDOWELBSEC	Dowel test - Time on dowel at baseline	11819	11562	11305	36543	36548	36553	36540	36545	36550	36541	36546	36551	36539	36544	36549	36542	36547	36552	NA	NA	NA
SPD_TIMEIMMOBILE	Porsolt time immobile (in sec)	11820	11563	11306	36558	36563	36568	36555	36560	36565	36556	36561	36566	36554	36559	36564	36557	36562	36567	NA	NA	NA
Stress Vocalization
VOCA_THRESHOLD	Vocalization Threshold - shock intensity (mA)	11816	11559	11302	36753	36758	36763	36750	36755	36760	36751	36756	36761	36749	36754	36759	36752	36757	36762	NA	NA	NA
