# Supplementary material for: High-throughput behavioral phenotyping in the expanded panel of BXD recombinant inbred strains
Source: Genes Brain Behav. 2010 Mar;9(2):129–59. doi: 10.1111/j.1601-183X.2009.00540.x (PMC2855868; doi:10.1111/j.1601-183X.2009.00540.x)
Supplement: Supplementary file 6 [file gbb0009-0129-SD6.xls]

## Sheet: Sheet1
		Factor Interpretation	Locomotor (Injection stress-induced activation)	Morphine Withdrawal	Morphine Activity (Initial/Peak response)	Anxiety/Reactivity	Locomotor response to a novel environment	Activity (Conflict-Avoidance)	Morphine (Activity:Duration)	Cocaine Sensitization	Stress-Anxiety	Vertical Activity Performance (Exploration)	Startle	Drug-Environment Conditioning	Responsivity-Sensivity	Response to Novelty	Anxiety-Acute Stress
			Factor
MouseTrack Field Name	Description	Test Battery	1	2	3	4	5	6	7	8	9	10	11	12	13	14	15
TIME_PCT_CHANGE	Cocaine Conditioned Place Preference - the difference in percentage time spent from pre-conditioning	Cocaine	0.011008	-0.153278	0.0521215	-0.116062	-0.0141487	-0.0782942	0.0558324	0.0337667	-0.150227	0.0249865	-0.00631582	0.794224	0.0105662	-0.0251216	-0.0196935
TIME_COND_CHG	Cocaine Conditioned Place Preference - the difference in time in conditioned side baseline - drug exposure	Cocaine	0.0327384	-0.227445	0.10374	-0.0146177	-0.0980431	-0.0990788	0.0521935	0.0233973	-0.287104	0.0315045	-0.0684287	0.674977	0.0933766	-0.0233161	0.0713592
TEST_DRUG	Cocaine Conditioned Place Preference - Time spent (seconds) in the drug-paired compartment at baseline, after conditioning or time in seconds spent on the drug paired (white) compartment at baseline, after conditioning	Cocaine	0.220579	-0.0948207	0.0829113	0.0476674	-0.0466301	-0.033059	0.00865555	0.00812455	-0.107042	0.0684812	-0.0470302	0.642044	0.146382	0.0548321	0.0988156
C2HCOUNT60	Open field locomotion (beam breaks) 45-60 min post 2nd cocaine	Cocaine	0.781904	-0.00527003	0.00390499	-0.123118	0.0252735	0.00368297	0.0751112	0.15467	-0.0913853	-0.0599067	-0.0235806	0.13755	-0.0426576	-0.0268506	0.0509456
PNOVEL_ACOUNT_1	Novel open field - total periphery locomotion (beam breaks)	Cocaine	0.643628	0.0154436	0.114384	0.0256498	0.159711	0.117862	-0.039786	-0.0860485	0.00559053	-0.0257396	-0.0343474	0.129027	0.106727	-0.0988519	-0.0413247
TIME_BASELINE	Cocaine Conditioned Place Preference - Proportion of the time spent in the conditioned side prior to conditioning	Cocaine	0.274441	0.161045	0.0656444	-0.0294901	0.0116257	-0.0223862	-0.0163984	-0.00435084	0.146334	-0.0228297	-0.0256057	0.127891	0.00225633	-0.0128222	0.0477483
NOVEL_RATIO	Novel open field - periphery locomotion/total locomotion.	Cocaine	-0.510489	0.0671243	-0.0637901	0.000102829	-0.160181	0.0615421	-0.0406741	0.0659328	-0.0817832	-0.0962205	-0.0244985	0.127583	0.0717074	-0.610501	-0.0444475
LM_PS_INTVL3	Activity in 30 s interval post 3rd tone shock pairing	General Behavior	0.149054	0.0654927	0.0733068	-0.29051	0.376798	0.0461858	0.0785354	0.146854	-0.050237	-0.0456113	-0.0648141	0.124667	0.433427	-0.154168	-0.0891219
C2HCOUNT45	Open field locomotion (beam breaks) 30-45 min post 2nd cocaine	Cocaine	0.741194	-0.0439892	0.0479426	-0.160732	0.0793149	0.0115352	0.0465711	0.31649	-0.145356	-0.040715	-0.0275874	0.114831	-0.0546918	-0.0617638	0.0662008
AMCNT120	Morphine photocell counts 105-120 min	Morphine	0.080468	-0.156129	0.640074	-0.0799701	0.0368495	-0.121365	0.417338	-0.0783283	-0.0491925	0.0714209	-0.00992943	0.109136	-0.058524	0.0255349	-0.00875811
AMDIST120	Morphine distance (cm) travelled min 105-120	Morphine	0.0732259	-0.176756	0.641117	-0.112679	0.0192487	-0.144977	0.421132	-0.0747491	-0.0493105	0.0376239	-0.0212592	0.102823	-0.0542036	0.0141929	-0.00678544
C1HCOUNT15	Open field locomotion (beam breaks) 0 - 15 min post cocaine	Cocaine	0.688705	-0.0440653	0.0880198	-0.0034536	0.0417468	0.0578056	0.0429419	0.430136	-0.0473652	-0.00663032	0.00660544	0.0994	0.0730281	0.0492898	0.0744835
OF_CENTER_TIME_PCT	Open field - Percentage center time	General Behavior	0.313948	-0.0114366	0.0863415	-0.232458	0.4926	-0.0776277	0.0551533	0.0801266	-0.0291962	-0.074664	-0.0208538	0.0990555	-0.23322	0.18704	0.144083
SEN_CHCL_ACOUNT_4	Cocaine Sensitization - total locomotion (beam breaks)	Cocaine	0.724451	-0.0237828	0.0378891	-0.101081	0.0596582	-0.00195662	0.0847987	0.429963	-0.133372	-0.00473274	0.00156002	0.0934699	0.00704304	-0.00534428	0.00905948
AMCNT105	Morphine photocell counts 90-105 min	Morphine	0.0430092	-0.151389	0.728057	-0.0762115	0.0238149	-0.116432	0.277462	-0.0761905	-0.0556268	0.0850985	0.0139834	0.0932509	-0.0916175	0.0372575	0.00418855
ZM_ACTIVITY	Zero Maze - total Activity count; beam breaks	General Behavior	-0.0438518	0.0497373	-0.08889	-0.392113	0.193149	0.00459351	0.104233	-0.075076	0.231128	0.0436721	-0.0308328	0.0930503	0.157834	-0.079817	-0.0106119
C2HCOUNT30	Open field locomotion (beam breaks) 15-30 min post 2nd cocaine	Cocaine	0.675458	-0.00920792	0.0364747	-0.108997	0.0441816	0.00812172	0.089454	0.486445	-0.118105	-0.00776481	0.00244052	0.0925381	-0.0150811	-0.0555875	-0.00178166
NOVEL_RATIO	Novel open field - periphery locomotion/total locomotion.	Morphine	-0.426715	0.0830596	-0.0905852	-0.0824444	-0.169455	-0.0128757	-0.0957445	-0.0968149	-0.0293212	-0.151615	-0.0726926	0.0880943	0.0197915	-0.644139	0.0136656
ZM_LATENCY	Zero Maze - Latency to enter an open quadrant	General Behavior	0.0741022	-0.0825502	-0.0595532	0.192822	-0.317308	-0.347209	0.0932936	0.253149	0.0583064	-0.163641	-0.0130086	0.0874568	-0.0309442	-0.119068	-0.0169117
AMDIST135	Morphine distance (cm) travelled min 120-135	Morphine	0.0864009	-0.165063	0.564176	-0.185382	-0.0642799	-0.139208	0.536867	-0.00935124	-0.033419	0.00534211	0.000219771	0.086671	-0.0170837	0.0107752	-0.0424237
NEINCOUNT45	Novel environment center locomotion (beam breaks) 30-45 min	Cocaine	0.75534	-0.000304341	0.0622	-0.0746031	0.0768376	-0.0174141	0.00854215	-0.171718	0.104237	-0.021482	-0.0504348	0.0842463	0.0334254	0.173266	0.03225
AMCNT135	Morphine photocell counts 120-135 min	Morphine	0.093931	-0.147755	0.555561	-0.149134	-0.0423858	-0.11659	0.550121	-0.0261423	-0.0370788	0.0409939	-0.00448614	0.0840233	-0.0215013	0.0248109	-0.0471575
AMDIST105	Morphine distance (cm) travelled 90-105 min	Morphine	0.0366955	-0.17492	0.719804	-0.121406	0.00779312	-0.146001	0.282051	-0.0889768	-0.0605615	0.0600774	-0.00261661	0.0839578	-0.0879238	0.0382733	-0.000466119
SHCOUNT60	Open field - locomotion (beam breaks) 45-60 min post saline	Cocaine	0.804057	0.0261588	0.0648675	0.00347459	-0.002814	0.0468815	0.0466125	-0.204007	0.0280864	-0.0662705	0.00230539	0.0723167	-0.0448769	0.0221017	0.0873818
LOC_CHCL_ACOUNT_3	Cocaine total locomotion (beam breaks)	Cocaine	0.781012	-0.048103	0.0771433	-0.0600861	0.0345555	0.0835926	0.0428362	0.312798	-0.106835	-0.016361	-0.0332034	0.0713108	-0.00447146	-0.018632	0.0397763
C1HCOUNT45	Open field locomotion (beam breaks) 30-45 min post cocaine	Cocaine	0.794478	-0.075162	0.0583638	-0.0874196	0.018747	0.091589	0.0612267	0.187382	-0.14318	-0.0570091	-0.0344032	0.0712393	-0.039006	-0.0568516	0.0310484
NEPVCOUNT60	Novel environment periphery rears 45-60 min	Cocaine	0.709744	0.0555621	-0.0605692	0.0936397	0.0534612	0.095271	0.0106915	-0.211902	0.1563	0.0473624	-0.08115	0.0706749	0.156229	-0.00808874	-0.0377272
C1HCOUNT30	Open field locomotion (beam breaks) 15-30 min post cocaine	Cocaine	0.740453	-0.044609	0.0614201	-0.0792381	0.0173462	0.114222	0.0578293	0.362072	-0.161234	-0.00413202	-0.0274462	0.0678003	-0.0397299	-0.0512873	0.0120838
C2HCOUNT15	Open field locomotion (beam breaks) 0-15 min post 2nd cocaine	Cocaine	0.620346	-0.0255472	0.0305221	-0.0310109	0.0620061	-0.0105015	0.110366	0.526098	-0.124022	0.0458234	0.0325209	0.0671199	0.0771297	0.0549066	-0.0413053
OF_CORNER_TIME_PCT	Open field - total time in corners	General Behavior	0.251728	0.0978047	-0.104781	0.569031	0.226763	-0.00262071	0.0738788	0.0416036	0.0851687	0.0507968	0.051706	0.064917	-0.025746	-0.0994021	0.0509291
NEPDIST30	Novel environment distance (cm) 15-30 min	Cocaine	0.43027	-0.471648	0.181896	-0.0428345	0.20668	0.182712	0.0834103	0.0404626	0.0200002	-0.13862	-0.062289	0.0629117	0.0953269	-0.0748652	0.0381612
LM_PS_INTVL2	Activity in 30 s interval post 2nd tone shock pairing	General Behavior	0.172088	0.185359	-0.00596858	-0.244236	0.320418	0.092632	0.0850888	0.0145204	-0.122909	-0.0405066	-0.028741	0.0627875	0.621041	-0.0748837	-0.036072
NEPVCOUNT45	Novel environment periphery rears 30-45 min	Cocaine	0.677324	0.0414963	-0.0914828	0.161717	0.0696512	0.1278	-0.00791233	-0.173088	0.0925113	0.132467	-0.0553563	0.0626474	0.192785	-0.0506688	-0.0374567
NEINVCOUNT45	Novel environment rears 30-45 min in the center	Cocaine	0.712448	0.0583834	-0.074039	0.0381459	0.0834983	0.055622	0.0562862	-0.165886	0.157665	0.0178598	0.0249635	0.062529	0.000265509	0.10908	0.0329029
TAILWITHDRAWALLATENCYMEAN	Thermal Nociception Tail Withdrawal Test	Nociception	-0.191904	-0.054407	-0.0862354	0.182081	-0.0416582	-0.0763804	0.188761	-0.0680202	0.160169	-0.0390923	0.108811	0.0624687	0.123448	-0.0402913	0.123803
PNOVEL_ADIST_1	Novel open field - total locomotion (cm/1 hr) in the periphery	Cocaine	0.580322	0.00675281	0.10549	0.0532899	0.189759	0.164053	-0.0599284	-0.115278	0.0138662	-0.0252973	-0.0111223	0.0611815	0.145042	-0.21108	-0.0155564
ZM_TCLOSED1	Zero Maze - total time in closed quadrant 1	General Behavior	-0.0992663	-0.150873	0.0735485	0.541099	0.0375121	-0.494952	0.0406363	0.00842282	-0.351244	-0.0607753	0.040265	0.0583546	-0.0600425	0.0109696	0.0850472
TNOVEL_ACOUNT_1	Novel Open field - total locomotion (beam breaks) in the center+periphery	Cocaine	0.735689	-0.0100937	0.139445	-0.00886255	0.160559	0.070838	-0.0190859	-0.0981958	0.0327729	0.011835	-0.0290887	0.0574209	0.0735027	0.164301	-0.00680039
LM_PS_INTVL1	Activity in 30 s interval post 1st tone shock pairing	General Behavior	0.107924	0.119139	0.0136359	-0.183181	0.383551	0.126398	0.0112772	0.105876	-0.0876215	0.010356	-0.0725049	0.0553869	0.615391	0.0529378	-0.000469964
SHCOUNT45	Open field - locomotion (beam breaks) 30-45 min post saline	Cocaine	0.810083	0.0618359	0.0325946	-0.00998917	0.061702	-0.00171926	0.0278574	-0.16237	0.0586407	-0.0647196	-0.0440957	0.0545531	-0.0910745	0.0125011	0.0616384
AMCNT150	Morphine photocell counts minutes 135-150	Morphine	0.0956548	-0.127842	0.4773	-0.11616	-0.0367043	-0.0955047	0.671741	0.0595672	-0.0189968	0.0507032	-0.0235259	0.0537111	0.0367084	-0.00153448	-0.057405
NEPVCOUNT15	Novel environment periphery rears 0-15 min	Cocaine	0.431679	-0.00141113	-0.068595	0.17655	0.0995061	0.35959	0.037413	-0.00344688	-0.0470423	0.291544	0.0124088	0.0527067	0.0816079	0.0560018	-0.196756
AMDIST150	Morphine distance (cm) travelled minutes 135-150	Morphine	0.0993166	-0.142345	0.491022	-0.151588	-0.0546244	-0.120148	0.652026	0.0781862	-0.0127464	0.0178927	-0.0131297	0.0523645	0.0361477	-0.0152202	-0.0541232
AMCNT90	Morphine photocell counts 75-90 min	Morphine	0.0359366	-0.137483	0.812373	0.0141083	0.0316732	-0.0747932	0.152773	-0.0556129	-0.039951	0.062041	0.0149141	0.0522037	-0.0609449	0.00771299	0.029426
SENS_CHANGE	Cocaine Sensitization – Sensitization total locomotion (cm in 1 hr) minus Cocaine total locomotion (cm in 1 hr)	Cocaine	0.186664	0.00649144	-0.0865835	-0.152553	0.0738608	-0.266688	0.148175	0.543293	-0.0846693	-0.0383515	0.0932871	0.0521058	-0.00270869	0.078572	0.00178263
C2VCOUNT45	Open field rears 30-45 min post 2nd cocaine	Cocaine	0.736702	-0.0672551	-0.0886982	0.0752121	0.0354736	0.102309	0.0208757	0.158204	-0.18199	0.0826653	-0.00803729	0.0512362	0.0888831	-0.104451	0.0176035
OF_REAR_15_20	Open field - total rears 15-20 min	General Behavior	0.369383	0.33005	-0.00331123	0.120815	0.113114	0.150646	0.0106566	0.019074	-0.0321736	0.634306	-0.0581112	0.0502444	-0.0460566	0.00559571	0.067484
HP_LATENCY	Thermal Nociception Hot Plate Latency	General Behavior	-0.100852	0.12903	-0.00285209	-0.536087	-0.0377315	-0.176748	0.111127	0.0180245	0.334084	0.183629	0.0211628	0.0500432	0.0833069	0.0278153	-0.0430131
C1VCOUNT60	Open field rears 45-60 min post cocaine	Cocaine	0.789362	-0.0470187	-0.0156498	0.0848116	0.0464218	0.0906688	0.00156888	-0.00145588	-0.0421373	0.0738759	-0.0553088	0.049075	0.115749	-0.0654163	-0.000957216
PNOVEL_VCOUNT_1	Novel open field - total rears in the periphery	Cocaine	0.668147	0.0442296	-0.0733694	0.169939	0.0756982	0.215097	-0.00055684	-0.13917	0.0742351	0.183393	-0.045555	0.0464062	0.182099	-0.0388958	-0.105378
VERCNT120	Morphine vertical activity 105-120 min	Morphine	0.0967921	-0.114656	0.603854	-0.0861871	0.187408	-0.0549258	0.454232	-0.034426	-0.039285	0.0550927	0.0209087	0.0461853	-0.0943153	0.0377061	-0.0131116
C1HDIS15	Open field locomotion (cm) 0-15 min post cocaine	Cocaine	0.654604	-0.016565	0.114554	0.00817317	0.055875	0.0471673	0.0339469	0.484884	-0.0140109	0.011424	0.026678	0.0447319	0.0815822	0.0429452	0.0974243
LM_CONTEXT_ACTIVITY	Contextual activity in fear conditioning apparatus	General Behavior	0.250754	-0.0373009	-0.0501345	-0.0960381	0.506109	0.00513157	0.0375205	0.0400859	0.0533715	0.00507966	-0.14228	0.0444114	0.469917	-0.033107	0.042898
NEINCOUNT60	Novel environment center locomotion (beam breaks) 45-60 min	Cocaine	0.759346	0.0229043	0.115336	-0.0769699	0.0652959	0.0120847	-0.00418211	-0.190726	0.131923	-0.0127155	-0.0622119	0.0440652	0.0695755	0.146443	0.0263382
ZM_ECLOSED1	Zero Maze - total entries in closed quadrant 1	General Behavior	0.0940646	-0.00379113	-0.0116666	0.220791	0.405443	0.382274	-0.0506646	-0.0486482	-0.288159	0.0909018	0.0496599	0.0435255	-0.0162581	0.103305	-0.193851
SPD_TIMEIMMOBILE3MIN	Porsolt Time Immobile in 3 minutes	Ethanol 2	0.0837214	-0.198462	-0.0826082	0.049431	0.0876499	0.0164995	0.0634244	-0.0475017	-0.0209353	0.0456455	0.0892786	0.0434834	0.0277251	-0.0272964	0.088199
OF_REAR_10_15	Open field - total rears 10-15 min	General Behavior	0.373404	0.271919	-0.00905053	0.109595	0.162092	0.22596	0.0269733	0.0169766	0.0397407	0.649589	-0.0242037	0.0424518	-0.047782	0.0219011	0.0474903
MORPH_ADIST_2	Morphine Open field total distance (cm) travelled	Morphine	0.0473534	-0.155818	0.809609	-0.0666759	-0.0176292	-0.0672758	0.261216	0.00125099	-0.0261304	-8.45e-05	-0.0128839	0.0416652	-0.00221074	0.000677349	0.000588995
C2VCOUNT60	Open field rears 45-60 min post 2nd cocaine	Cocaine	0.765755	-0.0374515	-0.077331	0.0815578	0.0142544	0.089426	0.0440309	0.0556356	-0.163746	0.0528831	0.0082781	0.0415304	0.0612687	-0.0432232	-0.00818266
C1VCOUNT45	Open field rears 30-45 min post cocaine	Cocaine	0.763861	-0.0522032	-0.0465883	0.0817614	0.0542207	0.132871	0.0204124	0.0434545	-0.103841	0.0658311	-0.0426406	0.0413904	0.110993	-0.0730591	-0.0242719
AMDIST90	Morphine distance (cm) travelled min 75-90	Morphine	0.0142122	-0.167098	0.80286	-0.0279884	0.016318	-0.104029	0.171026	-0.0729996	-0.0499294	0.0412215	-0.00725099	0.0413506	-0.0710396	0.0107938	0.0246943
SPD_TIMEIMMOBILE	Porsolt time immobile (in sec)	Ethanol 2	0.0548242	-0.153841	-0.084866	0.0517429	0.0564591	0.0112428	0.0582993	-0.0329996	-0.0399529	0.0714831	0.0834897	0.0409409	0.0207946	-0.0332992	0.0801283
C1HCOUNT60	Open field locomotion (beam breaks) 45-60 min post cocaine	Cocaine	0.81686	-0.0241869	0.0801459	-0.0767793	0.0483499	0.0492319	0.00373334	0.127122	-0.0676602	0.0169651	-0.0928008	0.0409139	-0.0214364	-0.0382336	0.034914
TAILCLIP_LAT_SEC	Mechanical Nociception - Tail Clip Test	Nociception	-0.218478	-0.0880586	0.00387291	-0.0816577	-0.0539192	0.108074	-0.118725	0.0707544	-0.0225003	-0.186972	-0.0326136	0.040867	-0.0852343	0.0113819	-0.0609946
LD_PCT_LIGHT_TIME	Light-Dark Box % time in light	General Behavior	0.195107	0.0816502	0.0977144	0.200684	-0.0412034	-0.0667676	-0.0791162	0.020469	-0.00891549	0.032683	0.0312399	0.0401998	-0.0376572	-0.0569655	0.779065
LM_CONTEXT_ACTIVITY	Contextual activity in fear conditioning apparatus	General Behavior	0.225822	-0.106341	-0.16244	0.272128	0.0680124	0.133809	-0.101429	0.00773843	0.0961416	0.0160868	-0.0867395	0.0401007	0.229188	-0.177228	0.0680532
ZM_TOPEN2	Zero Maze - total time in open quadrant 1	General Behavior	0.216596	-0.0445117	-0.115113	0.0437703	0.0481638	0.728224	-0.141686	-0.0337726	0.0101594	0.0705023	-0.0661296	0.0385499	0.121975	0.0276433	0.0189659
AMCNT75	Morphine photocell counts min 60-75	Morphine	0.00944588	-0.115098	0.852983	0.0162336	0.0132613	-0.0293654	0.0261081	-0.026337	-0.0285986	0.0130881	0.00104777	0.038426	-0.0323681	-0.0091619	0.019128
LOC_CHCL_VCOUNT_3	Cocaine open field total rears	Cocaine	0.751765	-0.0351341	-0.0335958	0.0779299	0.0785244	0.159587	0.0247505	0.0868156	-0.0870489	0.108171	-0.018102	0.037093	0.123045	-0.0702993	-0.0500879
C1VCOUNT30	Open field rears 15-30 min post cocaine	Cocaine	0.690319	-0.00381597	-0.0395552	0.0584423	0.0945471	0.19178	0.0288446	0.124082	-0.110508	0.143254	0.0076851	0.034239	0.0946072	-0.0842111	-0.0870139
SVCOUNT15	Open field rears 0-15 min post saline	Cocaine	0.65234	0.0100392	-0.0720133	0.177325	0.171986	0.0934837	0.0319199	-0.000275134	-0.132325	0.171955	0.0352856	0.0333806	0.00144862	0.0651497	-0.0841148
VERCNT105	Morphine vertical activity 90-105 min	Morphine	0.0846475	-0.123073	0.652187	-0.0890452	0.168714	-0.0743526	0.384848	-0.0533385	-0.0490176	0.0676449	0.0212556	0.0314104	-0.12004	0.042969	-0.0415119
LM_CUE_SUPPRESS	Suppression of activity in altered context	General Behavior	-0.0782437	-0.0291797	0.0443125	-0.627457	0.40824	-0.0283641	0.0445972	0.0497774	-0.0833296	-0.14991	-0.128452	0.0309689	-0.0256143	-0.0473542	-0.171667
AMDIST75	Morphine distance (cm) travelled min 60-75	Morphine	-0.0121559	-0.145672	0.845191	-0.0387459	-0.00227805	-0.0542172	0.0590879	-0.0427042	-0.0411245	0.00110447	-0.0251686	0.0303243	-0.0501705	0.000613226	0.012264
VERCNT135	Morphine vertical activity 120-135 min	Morphine	0.0770282	-0.10687	0.5658	-0.14393	0.137857	-0.0394673	0.502373	-0.0103728	-0.0264304	0.00690738	0.0307424	0.0299482	-0.0816469	0.0580896	-0.00432813
NX_ADIST_3	Naloxone induced Morphine Withdrawal total horizontal activity in 15 min	Cocaine	0.103957	-0.469945	-0.0293427	0.0686162	0.0349869	0.177863	0.173521	0.223848	-0.0176908	-0.00632119	0.0998823	0.0295245	-0.0167393	0.0584799	-0.0275017
LD_LIGHT_TIME	Light- Dark Box total s spent in light compartment	General Behavior	0.19682	0.0704477	0.08148	0.401228	0.015287	-0.056412	-0.0941333	0.0210828	-0.00420151	0.0372182	0.0346451	0.0282274	-0.0553605	-0.0280824	0.711002
NEINCOUNT30	Novel environment center locomotion (beam breaks) 15-30 min	Cocaine	0.721703	-0.0428333	0.126413	-0.0506389	0.112235	0.0235301	0.0091221	-0.126201	0.0111343	0.0280562	-0.0618521	0.0279835	0.0470833	0.287714	0.00612098
C1VCOUNT15	Open field rears 0-15 min post cocaine	Cocaine	0.655468	-0.0232581	-0.0199171	0.0609668	0.114811	0.200889	0.0472317	0.161338	-0.0678668	0.152013	0.0143771	0.0272749	0.167475	-0.0238817	-0.0937058
AMDIST165	Morphine distance (cm) travelled min 150-165	Morphine	0.0913101	-0.134299	0.41644	-0.11676	-0.0748655	-0.0996177	0.717137	0.0845004	0.00151332	-0.00018692	0.0501075	0.0270378	0.0565365	-0.0314152	-0.0335741
AMCNT165	Morphine photocell counts 150-165 min	Morphine	0.0843262	-0.120745	0.403764	-0.0755114	-0.0521826	-0.0714346	0.736925	0.0663672	-0.00702914	0.0291953	0.045578	0.0267331	0.0498196	-0.0166622	-0.0360443
OF_DIST_15_20	Open field - total distance traveled 15-20 min	General Behavior	0.39183	0.148892	0.0719824	0.233679	0.640803	0.122764	-0.0387811	0.0275704	0.0430826	0.0141476	-0.0930694	0.026281	-0.000573539	-0.0511092	0.0037195
NEPVCOUNT30	Novel environment periphery rears 15-30 min	Cocaine	0.602768	0.0604828	-0.0701874	0.186394	0.0335847	0.219431	0.02277	-0.122517	0.0441876	0.214771	-0.0461982	0.025732	0.207745	-0.110676	-0.117273
SVCOUNT60	Open field Rears 45-60 min post saline	Cocaine	0.759702	0.0447697	-0.00859168	0.173254	0.0295903	0.0720671	0.0411103	-0.217678	0.0103366	0.0141886	-0.0259549	0.0248849	0.0352704	-0.00598099	0.0280288
SVCOUNT45	Open field Rears 30-45 min post saline	Cocaine	0.775385	0.0571894	-0.0312415	0.161256	0.0784571	0.0364422	0.0308648	-0.18419	-0.015761	0.0141286	-0.0620826	0.0240457	0.00630523	-0.0276008	0.0120914
AMCNT30	Morphine photocell counts min 15-30	Morphine	0.0648537	-0.0455818	0.79187	0.0650701	-0.0289803	0.0819443	-0.0531474	0.096008	0.0258413	-0.0719213	-0.0159552	0.0234655	0.124033	-0.0378265	-0.0345592
AMDIST30	Morphine distance (cm) travelled min 15-30	Morphine	0.0568392	-0.0721251	0.822408	0.0134185	-0.0304158	0.0659591	-0.0235614	0.0795162	0.0208269	-0.0704978	-0.0254097	0.0226389	0.102833	-0.0254564	-0.0116743
ST_MAX_70	Maximum startle response to 70 db	General Behavior	-0.0682709	-0.0120447	0.0643955	-0.82775	-0.149233	-0.0271368	0.0898714	0.0318103	-0.0130446	-0.0429623	0.00125669	0.0219192	0.0587379	-0.0517843	-0.0963038
SEN_CHCL_VCOUNT_4	Cocaine Sensitization - total rears	Cocaine	0.720675	-0.04559	-0.0845616	0.0971519	0.0526971	0.134358	0.0547407	0.18891	-0.158679	0.115847	0.020729	0.0217861	0.139386	-0.0684456	-0.0385621
NOVEL_ADIST_1	Open field novel total locomotion (cm in 1 hr) in the center	Cocaine	0.444058	-0.468592	0.168934	0.00241754	0.220262	0.214189	0.0451049	0.0517073	0.0278578	-0.104096	-0.0726932	0.0215222	0.106486	-0.0442601	0.0548734
C2HDIS45	Open field locomotion (cm) 30-45 min post 2nd cocaine	Cocaine	0.71061	-0.0192449	0.061429	-0.127354	0.101035	0.0105766	0.0405003	0.396344	-0.0734289	-0.00484471	0.00456271	0.0206513	-0.0137372	-0.0331268	0.0773183
C2HDIS15	Open field locomotion (cm) 0-15 min post 2nd cocaine	Cocaine	0.603482	0.00554484	0.0630006	-0.010104	0.0623004	-0.0382327	0.0897076	0.581566	-0.0733405	0.0282958	0.03261	0.0206321	0.0433279	0.0517085	0.00734737
SHCOUNT30	Open field - locomotion (beam breaks) 15-30 min post saline	Cocaine	0.802819	0.0463502	0.0180053	-0.0122472	0.112408	-0.00882729	0.00719342	-0.0893421	0.0526578	-0.0291603	-0.0548907	0.0202765	-0.122464	-0.0116919	0.0425618
LM_SUPPRESSION	Cue Conditioning - Activity suppression after 3rd tone/shock pairing	General Behavior	-0.0817482	-0.0204837	0.0315932	-0.832638	-0.186021	-0.0153493	0.0903229	0.0159639	-0.00232735	-0.0238637	-0.00200926	0.0202743	0.0827881	-0.069111	-0.0803197
ST_MAX_120	Maximum startle to 120 db	General Behavior	-0.0719203	-0.00881607	0.0690364	-0.823252	-0.125694	-0.0321664	0.0766515	0.0409516	-0.0230349	-0.0449352	-0.0491309	0.0192481	0.0505037	-0.053485	-0.101452
OF_REAR_5_10	Open field - total rears 5-10 min	General Behavior	0.247224	0.233325	0.00168467	0.0941891	0.261184	0.178469	0.104495	0.0268547	0.0961549	0.677995	0.0461579	0.018777	0.0129943	0.091677	0.0632001
ST_MAX_80	Maximum startle response to 80 db	General Behavior	-0.0749432	-0.0115221	0.0572007	-0.830318	-0.181672	-0.0291233	0.0879714	0.0211349	-0.00343868	-0.0331733	0.0241707	0.0177888	0.0615283	-0.0477474	-0.0865263
NEPCOUNT60	Novel environment periphery locomotion (beam breaks) 45-60 min	Cocaine	-0.0930408	0.725581	-0.150443	0.0179687	0.0305308	0.0471581	0.00306709	0.0596251	0.0352035	-0.0957554	0.0746336	0.0175229	-0.0764249	-0.0912301	0.0486946
C2VCOUNT15	Open field rears 0-15 min post 2nd cocaine	Cocaine	0.612435	-0.0415137	-0.0365174	0.0887439	0.0797938	0.183651	0.0956904	0.251492	-0.112819	0.159699	0.0533533	0.0165252	0.216792	-0.00789283	-0.10566
ST_MAX_85	Maximum startle response to 85 db	General Behavior	-0.0719797	-0.00589367	0.0541439	-0.83188	-0.186577	-0.0317535	0.0856533	0.0191298	-0.00224914	-0.0303608	0.0197236	0.0160653	0.0601675	-0.0474461	-0.0841838
ST_BACKGROUND	Background startle response	General Behavior	-0.079515	-0.0247255	0.0363575	-0.835903	-0.18196	-0.0224582	0.0888429	0.00732087	-0.000799779	-0.0235397	-0.00602704	0.0145697	0.0725463	-0.0498703	-0.0785043
OF_HAB_RATIO	Open field - Habituation ratio (First:Last intervals)	General Behavior	-0.080295	-0.0220305	0.0343515	-0.833876	-0.188413	-0.0246342	0.0883717	0.00874165	-0.00178642	-0.0283071	-0.00970477	0.0144894	0.0710013	-0.0580891	-0.0778626
SVCOUNT30	Open field rears 15-30 min post saline	Cocaine	0.757967	0.0516583	-0.065769	0.151971	0.115331	0.0352138	0.0163183	-0.155752	0.0356059	0.0701609	-0.0342505	0.0143015	-0.0594668	-0.0293235	-0.0183142
VERCNT150	Morphine vertical activity counts minutes 135-150	Morphine	0.0808088	-0.0972067	0.513571	-0.110716	0.126037	-0.025203	0.580336	0.01703	-0.0110628	0.0467505	0.0349856	0.0140561	-0.0377496	0.0555819	0.0353316
NEINCOUNT15	Novel environment center locomotion (beam breaks) 0-15 min	Cocaine	0.559421	-0.041155	0.150193	0.0850358	0.240592	0.117384	0.0166448	0.0697909	0.00345253	0.111526	0.0236043	0.0134951	0.0256923	0.469024	-0.081471
INOVEL_ACOUNT_1	Open field novel total locomotion (beam breaks) in the center	Cocaine	0.728364	-0.0280488	0.144541	-0.0373042	0.144136	0.0367722	-0.00932637	-0.10267	0.0567259	0.0451759	-0.0409709	0.0132079	0.0451121	0.313786	0.000916203
OF_REARS	Open field - total number of Rears	General Behavior	0.286994	0.25197	-0.00943492	0.248695	0.219878	0.204497	0.0481381	0.000721358	0.102938	0.654334	0.0116602	0.0131814	-0.0262022	0.0799881	0.0740878
ZM_TCLOSED	Zero Maze - Time in Closed Arms	General Behavior	-0.000616653	-0.150621	0.0642448	0.642172	0.0668142	-0.310164	0.0208578	0.00275413	-0.425848	-0.0620858	-0.00294598	0.0130632	-0.0536924	-0.00550548	0.0796072
NEPDIST15	Novel environment distance (cm) 0-15 min	Cocaine	0.321579	-0.48939	0.192479	0.065337	0.25632	0.202292	0.0863685	0.068103	-0.0182974	-0.0397372	0.0158492	0.0118425	0.114353	0.0122674	0.0532904
NEPCOUNT45	Novel environment periphery locomotion (beam breaks) 30-45 min	Cocaine	-0.100674	0.726156	-0.148928	0.0347292	0.0374543	0.044946	0.0105247	0.0589452	0.0331165	-0.0943787	0.074513	0.0117889	-0.0733001	-0.100302	0.0528638
AMCNT60	Morphine photocell counts min 45-60	Morphine	0.00403267	-0.0892744	0.849261	0.0516991	-0.000822279	0.028358	-0.0619418	0.0151405	-0.0118217	-0.0116562	-0.0103875	0.011604	0.00700034	-0.028336	0.0189308
SEN_CHCL_ADIST_4	Cocaine Sensitization - total locomotion (cm/1 hr)	Cocaine	0.694334	-0.000774349	0.0617179	-0.0700378	0.0728596	-0.0106679	0.0721383	0.49954	-0.07105	0.0142336	0.0188666	0.0106815	0.00484498	0.00659657	0.0413898
OF_CENTER_DIST_PCT	Open field - Percent center distance	General Behavior	0.364978	0.0141931	0.0899245	0.0339417	0.428899	-0.0610389	0.0421149	0.0160141	-0.00845154	0.0361747	-0.023099	0.0106102	-0.133803	0.3189	0.300821
LD_LIGHT_DIST	Light-Dark Box total distance traveled in light compartment	General Behavior	0.356935	0.093242	0.0678982	0.193294	0.591432	0.086893	0.00850599	0.0754832	0.046777	0.16775	0.0318022	0.0104827	0.0655371	0.104695	0.343789
LD_PCT_DISTLIGHT	Light-Dark % distance traveled in light compartment	General Behavior	0.194573	0.078265	0.0377446	0.23369	0.0498916	-0.12769	-0.0118924	0.0105968	-0.0089722	0.105561	-0.000231334	0.00976226	-0.0305994	0.0579249	0.760528
ZM_ACTIVITY	Zero Maze - total Activity count; beam breaks	General Behavior	0.114587	-0.0151135	0.1052	0.458702	0.445596	-0.0276413	0.0231681	0.0279593	-0.461932	0.00468083	0.0137069	0.00973819	-0.0131503	0.0287752	-0.0847347
VERCNT180	Morphine vertical activity 165-180 min	Morphine	0.111437	-0.107832	0.448776	-0.146186	0.0554757	-0.0996218	0.60355	-0.00390677	-0.0209338	0.0910984	0.121859	0.00943024	0.0349775	0.136351	0.00292592
TNOVEL_VCOUNT_1	Novel Open field - total rears in the center + periphery	Cocaine	0.719493	0.0402612	-0.035937	0.145568	0.122295	0.177182	0.0267242	-0.129528	0.0914003	0.168092	-0.00358793	0.00779991	0.109124	0.082609	-0.062433
SALINE_VCOUNT_2	Open field total rears post saline	Cocaine	0.77118	0.0436216	-0.0346969	0.178129	0.100532	0.0613121	0.0205793	-0.157403	-0.0282103	0.0709141	-0.0288035	0.00759419	-0.0106761	0.00255437	-0.0104789
TNOVEL_ADIST_1	Novel Open field - total locomotion (cm/1 hr) in the center + periphery	Cocaine	0.71437	0.000664032	0.148699	0.0317784	0.205624	0.123855	-0.0280064	-0.0787914	0.0304995	-0.00711824	0.0164949	0.00727759	0.0694212	0.0600901	0.0144147
AMCNT45	Morphine photocell counts min 30-45	Morphine	0.00614679	-0.0641238	0.812892	0.0732879	-0.0212428	0.0585561	-0.108266	0.0541942	0.00234238	-0.0251082	-0.0128247	0.00718183	0.0693635	-0.0332424	0.00924507
AMDIST180	Morphine distance (cm) travelled min 165-180	Morphine	0.116745	-0.139567	0.34812	-0.118091	-0.0581825	-0.0894376	0.729356	0.101437	0.0153525	-0.0135822	0.0626123	0.007002	0.071269	0.0138611	-0.0193268
C2HDIS30	Open field locomotion (cm) 15-30 min post 2nd cocaine	Cocaine	0.650535	0.000492486	0.0778185	-0.0769179	0.0595133	-0.00489549	0.0873819	0.543865	-0.0593185	-0.00204355	0.0127926	0.00665191	-0.00182528	-0.0227166	0.0320377
MORPH_ACOUNT_2	Morphine Open field total photocell counts	Morphine	-0.0213011	0.838172	0.194092	-0.0256709	0.0171016	-0.0664139	0.0374483	-0.0509711	0.00669868	0.0525619	0.00737294	0.00604941	0.0202899	0.0423698	0.0298069
SALINE_ACOUNT_2	Open field total locomotion (beam breaks)	Cocaine	0.819531	0.0364171	0.0699256	0.0193632	0.0996423	0.00689151	0.0115612	-0.0865931	0.0122068	-0.031809	-0.0235951	0.00485897	-0.0693056	0.050263	0.0583628
AMCNT180	Morphine Activity - photocell counts 165-180 min post exposure	Morphine	0.108968	-0.128195	0.335348	-0.0633656	-0.0352256	-0.0628036	0.746507	0.0897536	0.00582216	0.0142889	0.066227	0.00373103	0.0578859	0.0333365	-0.0165512
NEPDIST60	Novel environment periphery locomotion (cm) 45-60 min	Cocaine	0.476256	-0.373552	0.116289	-0.0304898	0.147222	0.223444	-0.0393599	0.0356536	0.0635756	-0.115398	-0.119619	0.00323019	0.0882212	-0.0280241	0.0450521
OF_TOTALDIST	Open field total distance traveled	General Behavior	0.325109	0.11112	0.069958	0.206828	0.753234	0.103555	-0.0180768	-0.00848575	0.0651842	0.0672459	-0.0578151	0.00309298	0.00188533	0.00171809	0.0243458
AMDIST60	Morphine distance (cm) travelled min 45-60	Morphine	-0.0198664	-0.119114	0.855694	-0.00916043	-0.0103529	0.00807087	-0.0192831	-0.000230081	-0.0251942	-0.0179138	-0.0349342	0.00213478	-0.0210791	-0.0168768	0.0163936
VOCA_THRESHOLD	Vocalization Threshold - shock intensity (mA)	Stree Vocalization	-0.0700308	0.0227938	-0.0313628	-0.0432981	-0.0202716	0.0737519	-0.0570281	0.0487144	-0.0431736	-0.0453191	-0.0897603	0.00179947	0.00540278	-0.0389174	-0.145152
NEPDIST45	Novel environment periphery locomotion (cm) 30-45 min	Cocaine	0.484613	-0.415706	0.137442	0.00268138	0.209192	0.204465	0.0195404	0.0431648	0.0534789	-0.108166	-0.132418	0.00168889	0.102894	-0.0833086	0.0692695
OF_DIST_10_15	Open field - total distance traveled 10-15 min	General Behavior	0.337678	0.10882	0.0784112	0.195264	0.733539	0.0964576	-0.0329709	0.00700647	0.0207508	0.00416514	-0.0987063	-0.00022584	-0.0215075	-0.0607104	-0.0132572
MORPH_NX	Change in distance travelled last 15 min morphine-15 min naloxone	Morphine	0.0939	-0.0188369	0.367699	-0.141009	-0.0689495	-0.140091	0.705871	0.0447318	0.0210106	-0.0122399	0.0372586	-0.000669444	0.0772544	-0.00216076	-0.0120181
NEPCOUNT30	Novel environment periphery locomotion 15-30 min	Cocaine	0.0947041	0.85616	-0.103049	-0.0101464	0.0466191	0.0328773	-0.0471592	-0.00591171	0.0599032	0.0105255	0.02164	-0.00162641	0.031642	-0.00306305	0.0215739
ST_PCT_PPI_85	Prepulse inhibition at 85db	General Behavior	0.0650903	-0.294539	-0.0508816	0.269175	0.178599	0.119626	-0.0343271	-0.05276	-0.0535918	-0.0176396	-0.692317	-0.00168585	0.0664585	-0.00266783	0.0148399
AMDIST45	Morphine distance (cm) travelled min 30-45	Morphine	-0.00637209	-0.0909666	0.837823	0.0285339	-0.0286609	0.0431272	-0.0704366	0.0362405	-0.00470024	-0.0254442	-0.0296678	-0.00279278	0.0442209	-0.0234378	0.0239514
OF_DIST_0_5	Open field - total distance traveled 0-5 min	General Behavior	0.261117	0.0841925	0.0707497	0.157158	0.746882	0.107106	0.0230451	-0.0401567	0.141206	0.174387	0.00020515	-0.00341292	0.011569	0.11126	0.0576992
LM_CUE_ACTIVITY	Activity in altered context during cue presentation	General Behavior	0.206583	0.0561781	0.00503584	-0.289881	0.219847	0.105707	0.0979885	-0.117749	0.0575003	-0.0886705	0.0885694	-0.00408506	0.529116	-0.109585	-0.134794
HOTPLATE_MEANOF2	Thermal Nociception Hot Plate two trial average	Nociception	-0.0397719	0.122553	-0.0201552	-0.0995549	-0.0398601	0.060474	0.251534	-0.0812721	0.299797	0.0570518	0.00186574	-0.00522273	0.445079	0.241772	0.00925522
ZM_EOPEN2	Zero Maze - total entries in open quadrant 2	General Behavior	0.222667	-0.016151	-0.0393532	0.173976	0.376699	0.495605	-0.0681531	-0.0703907	-0.232619	0.112803	-0.00315533	-0.00544187	0.00138072	0.0341868	-0.185796
ST_PCT_PPI_80	Prepulse inhibition at 80db	General Behavior	0.116666	-0.215308	-0.0259429	0.221654	0.17778	0.0993018	-0.0704296	-0.0213485	-0.0197236	0.00946396	-0.766523	-0.0056568	0.0194868	-0.0517779	0.00964846
NEVCOUNT30	Novel environment vertical activity count 15-30 min	Cocaine	0.0572857	0.862242	-0.128789	0.000744287	0.0267578	0.0283147	-0.0417825	-0.00433772	0.0590188	0.0300122	0.0342857	-0.00588158	0.0142025	-0.014744	0.00318916
OF_DIST_5_10	Open field - total distance traveled 5-10 min	General Behavior	0.290148	0.0983491	0.0534233	0.189313	0.777203	0.0778009	-0.0266615	-0.0159772	0.0326121	0.0429712	-0.0482916	-0.00605334	0.0214593	-0.0177166	0.0339553
LD_DISTANCE	Light-Dark Box total distance traveled in light and dark compartments	General Behavior	0.282834	0.0437717	0.0396469	0.25643	0.71335	0.180957	-0.0358818	0.0525522	0.0666891	0.125808	0.0288329	-0.00618467	0.0705361	0.076491	-0.00346535
URINE	Novel Open field Number of urinations	Morphine	-0.0321165	0.86086	-0.133636	-0.034307	0.00888681	-0.0346722	-0.0248462	-0.0273626	0.0494315	0.0261858	0.049126	-0.00666233	-0.00495418	-0.0160188	-0.00537232
NEINVCOUNT30	Novel environment rears 15-30 min in the center	Cocaine	0.673816	-0.00609101	0.0183532	0.108048	0.178588	0.0940968	0.0755626	-0.11111	0.0944638	0.143129	-0.0100941	-0.00677699	-0.00307128	0.274471	-0.00911838
NEINDIST15	Novel environment locomotion (cm) 0-15 min in the center	Cocaine	0.556068	-0.03183	0.13754	0.0607701	0.237857	0.112304	0.0726334	0.158072	0.00641381	0.0578675	0.0953406	-0.00720812	0.000464184	0.461521	-0.029414
VERCNT90	Morphine vertical activity 75-90 min	Morphine	0.0587468	-0.133778	0.699559	-0.0298838	0.161812	-0.0740974	0.312718	-0.0376104	-0.0496377	0.0712539	0.0251609	-0.00830848	-0.104482	0.0374691	-0.0122265
SHCOUNT15	Open field - locomotion (beam breaks) 0-15 min	Cocaine	0.70923	0.0176213	0.0616249	0.0517383	0.178547	0.00107741	0.0237682	0.131026	-0.0622714	0.0029185	0.0153584	-0.00838481	0.045154	0.123512	-0.00928324
LOC_CHCL_ADIST_3	Cocaine total locomotion (cm in 1 hr)	Cocaine	0.741426	-0.0227838	0.106976	-0.028797	0.0603873	0.0913948	0.0347998	0.384392	-0.045241	0.0317492	-0.00289813	-0.00850457	0.013707	-0.0274207	0.0518506
SHAKE	Morphine - wet dog shakes	Morphine	-0.0183494	0.850215	-0.171106	0.0411774	-0.0023536	-0.0288003	-0.0453403	0.0190965	0.0569694	0.0107445	0.0423215	-0.0100535	0.0228527	0.00418154	-0.00782942
VERCNT30	Morphine vertical activity 15-30 min	Morphine	0.129875	-0.0804277	0.802429	-0.0764927	0.0158783	0.0438004	0.0836937	0.065051	0.0321137	-0.0770677	0.0264862	-0.0107596	0.0387414	0.0237043	0.025673
C2HDIS60	Open field total horizontal distance (cm) 45-60 min post 2nd cocaine	Cocaine	0.750552	0.0056289	0.0348617	-0.085279	0.0547918	0.00726795	0.0391547	0.293285	-0.0687849	0.0358336	0.0190196	-0.0109867	-0.0390201	-0.00257569	0.0633506
VERCNT165	Morphine vertical activity 150-165 min	Morphine	0.101082	-0.0938861	0.490102	-0.0421064	0.0849306	-0.0341359	0.594477	-0.0223606	-0.00419802	0.0651862	0.109997	-0.0117118	0.0103504	0.052396	0.0578554
C2VCOUNT30	Open field rears 15-30 min post 2nd cocaine	Cocaine	0.647086	-0.0253764	-0.107822	0.107202	0.0672509	0.129361	0.0563656	0.252121	-0.154325	0.147953	0.0282867	-0.011775	0.146972	-0.110617	-0.0562727
NX_VCOUNT_3	Naloxone induced Morphine Withdrawal total vertical activity in 15 min	Cocaine	-0.0106641	0.859603	-0.136731	0.0198947	0.0231385	0.0103813	-0.0419702	-0.0041029	0.0438602	0.0429917	0.0545654	-0.0125045	0.0343558	-0.00194447	0.0027025
ST_PCT_PPI_70	Prepulse inhibition at 70db	General Behavior	0.0789591	-0.0916284	0.0291118	-0.0350402	0.0413531	-0.0192581	-0.186638	0.00693343	0.0130447	0.0374613	-0.725819	-0.0130966	-0.0476988	-0.0246823	0.0488671
POSTURE	Morphine - Postural Effects	Morphine	-0.00635516	0.864674	-0.12441	0.0119144	0.0112394	-0.00997244	-0.04982	-0.000256555	0.0601345	0.0312895	0.0289834	-0.0131221	0.00536884	-0.00799858	0.011601
NOVEL_ACOUNT_1	Open field novel total locomotion (beam breaks) in the center	Cocaine	0.104324	0.852308	-0.098865	-0.00234172	0.0555777	0.0442859	-0.0538619	-0.00648659	0.0545651	0.0190645	0.0191869	-0.0138677	0.0397595	0.00461597	0.0271818
LD_DARK_DIST	Light Dark Box total distance traveled in dark compartment	General Behavior	0.220552	0.014925	0.0225319	0.256072	0.710897	0.212527	-0.0540388	0.036525	0.070929	0.0938234	0.0246956	-0.013897	0.067904	0.0552115	-0.179263
NEVCOUNT45	Novel environment vertical activity count 30-45 min	Cocaine	0.092345	0.855574	-0.12376	0.00028741	0.0306659	0.0272456	-0.0518509	-0.0200023	0.0637341	0.0325797	0.0255658	-0.0142093	0.0303412	-0.0049051	0.0129996
NOVEL_VCOUNT_1	Open field novel total rears in the center	Cocaine	0.0785562	0.858459	-0.122334	0.000388362	0.0336477	0.0380376	-0.0489786	-0.0124734	0.0559197	0.0373768	0.0303597	-0.01441	0.0250117	-0.0048519	0.00778348
LM_PAIR3	Activity during 3rd tone shock pairing	General Behavior	0.369405	-0.112099	-0.0888036	-0.0106921	0.294588	0.226461	0.0370989	0.326969	0.0594431	-0.0131054	-0.00843899	-0.0152571	0.247894	-0.085803	-0.103509
NEVCOUNT15	Novel environment vertical activity count 0-15 min	Cocaine	0.0474842	0.860244	-0.119787	-0.000549651	0.0348901	0.0433789	-0.0477099	-0.00137412	0.0541579	0.0521534	0.033784	-0.0153736	0.0184806	0.00675895	-0.00152526
BASE_DRUG	Time (s) in drug-paired compartment pre-conditioning	Cocaine	0.242693	0.170271	-0.0130209	0.0799902	0.0688467	0.0776371	-0.0535143	-0.0397814	0.224003	0.0489402	0.0227609	-0.0172368	0.0634938	0.098357	0.0395923
C1HDIS30	Open field locomotion (cm) 15-30 min post cocaine	Cocaine	0.708207	-0.0089563	0.100191	-0.0463642	0.0418885	0.111473	0.0547867	0.426645	-0.0654378	0.034082	-0.0099164	-0.01727	-0.00708159	-0.0434868	0.0202694
CONSTRICT	Morphine Response - abdominal constriction severity	Morphine	-0.0173397	0.864356	-0.125985	0.00339514	0.0141142	-0.00520513	-0.0550262	0.00276408	0.0576576	0.0284294	0.0357151	-0.0178614	0.00161671	-0.00561095	0.00902741
ZM_TOPEN	Zero Maze - total time in open quadrants	General Behavior	0.30328	-0.0562341	-0.116142	0.12088	0.0381304	0.767829	-0.126358	0.034251	-0.0302381	0.0817205	-0.038629	-0.0181909	0.0587107	0.00502649	0.0438675
DIARRHEA	Presence of diarrhea	Morphine	-0.0165571	0.86457	-0.125463	0.00186502	0.0136572	-0.00445024	-0.0577367	0.00182473	0.0579789	0.0279152	0.0348317	-0.0183934	0.000137828	-0.00632175	0.00942549
LM_BASELINE	Baseline activity in fear conditioning apparatus	General Behavior	0.185616	0.0418249	0.0928211	0.0895576	0.697857	-0.0469855	0.0299215	0.00509439	-8.36e-05	0.0706912	-0.0554747	-0.0188323	0.244481	0.167952	0.0316615
NEPCOUNT15	Novel environment rears 0-15 min	Cocaine	0.0595642	0.85889	-0.0982655	0.0177483	0.0586419	0.0382355	-0.0517788	0.00392975	0.0485254	0.0306319	0.0384785	-0.0196636	0.0311202	0.00966056	0.0193576
DEFECATE	Morphine Response - defecation	Morphine	-0.0334577	0.839946	-0.129725	0.032157	0.0572157	0.0486569	-0.0583774	-0.0128581	0.0383953	0.02938	0.0160913	-0.0201225	0.053113	0.00931416	-0.0407299
NEVCOUNT60	Novel environment vertical activity count 45-60 min	Cocaine	0.114892	0.84815	-0.114006	0.00168132	0.0395792	0.0299462	-0.0657089	-0.0261095	0.0678087	0.0443724	0.0139534	-0.0211272	0.0358337	-0.00182197	0.0102036
NX_ACOUNT_3	Naloxone induced Morphine Withdrawal total photocell counts in 15 min	Cocaine	-0.000457009	0.858282	-0.132832	0.022565	0.0201613	0.0313956	-0.0333826	0.0301775	0.0466523	0.0238581	0.0534372	-0.0214367	0.00533891	0.0102137	0.0116131
PTOSIS	Morphine - Severity of ptosis	Morphine	-0.00494645	0.855684	-0.132146	0.00625165	0.0521268	-0.0197736	-0.075009	-0.00911306	0.0524078	-0.00160423	0.0231991	-0.0230116	-0.017471	-0.00964972	0.00705383
VERCNT75	Morphine vertical activity 60-75 min	Morphine	0.0353539	-0.132634	0.752802	-0.057755	0.114932	-0.0662999	0.226641	-0.0151153	-0.0503639	0.0487611	0.0228353	-0.0242538	-0.0820812	0.0446759	-0.00947524
ZM_ECLOSED	Zero Maze - total entries in closed quadrants	General Behavior	0.221378	0.00541323	-0.033279	0.209437	0.336698	0.602576	-0.0786152	-0.0544981	-0.250017	0.0795271	0.00591232	-0.0247348	-0.0293391	0.0673725	-0.148059
ZM_EOPEN	Zero Maze - total entries in open quadrants	General Behavior	0.22301	0.00580919	-0.0336634	0.209919	0.335213	0.602468	-0.079	-0.0528934	-0.250069	0.0815787	0.00615672	-0.0250134	-0.0292324	0.0677204	-0.146654
MORPH_VCOUNT_2	Morphine total vertical activity counts	Morphine	-0.0151144	0.851845	0.12593	-0.0349588	0.0343801	-0.0300042	0.0510378	-0.0126334	0.0187467	0.0556245	0.039989	-0.0262901	0.00431379	0.0403847	0.0116314
C1HDIS45	Open field locomotion (cm) 30-45 min post cocaine	Cocaine	0.757584	-0.0509805	0.0879212	-0.0507462	0.0627992	0.115274	0.0382653	0.277651	-0.0538044	0.0149085	0.00184557	-0.0263593	-0.0185402	-0.0676195	0.0268889
VERCNT60	Morphine vertical activity 45-60 min	Morphine	0.0158521	-0.116878	0.80739	-0.0705613	0.0734767	-0.030627	0.12925	-0.00299181	-0.0368293	0.0190375	0.025143	-0.0275733	-0.0600252	0.0272411	0.00909791
VERCNT45	Morphine vertical activity 30-45 min	Morphine	0.0352486	-0.0981485	0.83067	-0.0525675	0.0104509	-0.000476491	0.0575561	0.00334751	-0.00140697	0.00686238	0.0308936	-0.0302998	-0.00282952	0.0263424	0.0632473
SALIVA	Morphine - Salivation	Morphine	-0.0166142	0.862297	-0.121911	-0.00112063	0.0238771	-0.0225235	-0.0622974	-0.00356842	0.0491172	0.046207	0.0371201	-0.0308661	0.0122297	-0.00973606	-0.000278216
AMDIST15	Morphine distance (cm) travelled min 0-15	Morphine	0.155879	-0.133681	0.77792	0.0245635	0.0508364	-0.00661946	0.0981792	0.100676	0.023513	-0.0732582	-0.0133373	-0.0327811	0.12071	0.0528897	0.0655003
ST_PCT_STARTLE_70	Acoustic Startle 70 dB % maximum startle response	General Behavior	-0.00895053	0.0865926	-0.0429814	0.559669	0.0995206	0.0453036	0.101119	-0.00946745	0.000546359	0.0063291	0.555087	-0.0335446	0.0273325	0.00493888	0.0421273
ZM_PCT_OPEN	Zero Maze – Percentage open time	General Behavior	0.261054	-0.0380184	-0.126274	-0.0702264	0.0380786	0.770143	-0.110105	0.047097	0.105399	0.0851762	-0.0214769	-0.0344322	0.0962907	-0.0392393	0.0298251
NEINDIST30	Novel environment locomotion (cm) 15-30 min in the center	Cocaine	0.705697	-0.0301368	0.131256	-0.0101521	0.164523	0.0593671	0.0296833	-0.0590702	-0.00524517	-0.00936726	0.0136211	-0.0352743	-0.0268996	0.301994	0.0396772
HARGREAVES_MEANBOTH	Thermal Nociception Hargreaves' Test	Nociception	-0.0708899	0.252491	-0.0600246	-0.0194061	0.222547	-0.0281693	-0.0633799	0.00294936	0.014758	0.0629894	0.0362166	-0.036149	0.230765	0.0676363	-0.202031
OF_REAR_0_5	Open field - total rears 0-5 min	General Behavior	0.118566	0.165253	-0.000143252	0.00733129	0.188218	0.236163	0.111426	-0.0470732	0.272249	0.593912	0.0663708	-0.0362988	0.0257725	0.147804	0.0534813
LD_TRANSITIONS	Light-Dark Box Transitions	General Behavior	0.358823	0.0174181	0.0507567	0.0281158	0.592502	0.204569	0.0713495	0.095515	0.154992	0.205728	0.0455206	-0.0393284	0.0934498	0.0407023	0.114269
ST_PCT_STARTLE_80	Acoustic Startle 80 db % maximum startle response	General Behavior	-0.055683	0.223223	0.00238444	0.366164	-0.0279831	-0.0616773	0.0228953	0.0170281	0.0317168	0.0288962	0.723676	-0.0414004	-0.0287706	0.0344295	0.0769358
AMCNT15	Morphine photocell counts 0-15 min	Morphine	0.163513	-0.104485	0.771891	0.0585643	0.0500296	0.0105692	0.0833906	0.10761	0.0326818	-0.0862664	-0.0113996	-0.0441094	0.130784	0.0468528	0.0553931
INOVEL_VCOUNT_1	Open field novel total rears in the center	Cocaine	0.691847	0.0280371	0.023936	0.0903345	0.153331	0.107466	0.054484	-0.108788	0.117454	0.136162	0.0219235	-0.0447847	0.00836999	0.253204	-0.000795914
ST_PCT_STARTLE_85	Acoustic Startle 85 db % maximum startle response	General Behavior	-0.0090335	0.310411	0.028032	0.311838	-0.035266	-0.0858327	-0.0105812	0.0486687	0.0656173	0.0554455	0.682976	-0.0454003	-0.0759334	-0.0119468	0.0715844
INOVEL_ADIST_1	Open field novel total locomotion (cm/1 hr) in the center	Cocaine	0.722414	-0.00530047	0.165217	0.00551474	0.185831	0.0641532	0.00795505	-0.0292169	0.0416151	0.01152	0.0400178	-0.0462303	-0.0160662	0.314018	0.0409096
NEINVCOUNT60	Novel environment rears 45-60 min in the center	Cocaine	0.696317	0.0750993	0.0617538	0.0487749	0.114043	0.0679295	0.0242414	-0.178479	0.164847	0.0500865	-0.00566452	-0.0479679	0.0785064	0.117918	0.0360639
NEINDIST45	Novel environment locomotion (cm) 30-45 min in the center	Cocaine	0.735485	0.0113727	0.125236	-0.0246114	0.15473	-0.0140241	-0.0373257	-0.114697	0.0591732	0.00191308	0.00392794	-0.0493419	-0.0463639	0.209574	0.0679816
C1HDIS60	Open field locomotion (cm) 45-60 min post cocaine	Cocaine	0.766638	-0.0161957	0.107179	-0.0290977	0.0806235	0.0858004	-0.0013065	0.222902	-0.0464555	0.0697201	-0.041232	-0.0525827	-0.0237893	-0.0579428	0.0469161
NEINVCOUNT15	Novel environment rears 0-15 min in the center	Cocaine	0.526092	-0.0316479	0.0421856	0.158682	0.167719	0.21087	0.111126	0.085621	0.00109171	0.2453	0.0492935	-0.0557064	-0.0479997	0.424666	-0.0960261
ZM_EOPEN1	Zero Maze - total entries in open quadrant 1	General Behavior	0.188934	0.0753126	-0.0297086	0.0720093	0.27901	0.704975	-0.078091	-0.0397767	-0.153997	0.062839	0.019303	-0.055952	-0.0442863	0.0934914	-0.127051
JUMPS	Morphine Number of Jumps	Morphine	0.0161004	0.771122	-0.160115	0.0418481	0.0106871	0.0380462	-0.00255412	0.0518836	0.055296	0.109804	0.0107915	-0.0573025	0.0108504	0.0103875	-0.0124775
SPD_TIMEDOWEL30SEC	Dowel Test - Time on 30 min. after ethanol injection (in sec)	Ethanol 2	-0.0890302	-0.097216	0.0709083	0.0233211	-0.128699	0.0696782	0.0472369	0.017151	0.0477542	-0.2217	-0.102433	-0.0592736	0.0484867	-0.067312	0.082669
LM_PAIR2	Activity during 2nd tone shock pairing	General Behavior	0.355484	-0.159297	0.0608739	0.0575533	0.456355	0.136009	-0.00942521	0.197831	0.00610598	0.00706562	-0.0722844	-0.060702	0.435498	0.0309588	-0.0490717
VONFREYTHRESHOLDMEAN	Mechanical Sensitivity-Von Frey Threshold	Nociception	-0.210434	0.159696	-0.106683	0.0613651	0.067503	-0.0555758	0.155289	-0.131752	0.429473	-0.0325405	0.101659	-0.0614563	0.267438	0.287601	-0.0790507
SHDIST15	Open field locomotion (cm) 0-15 min post saline 10 mg/kg	Cocaine	0.689449	0.0472724	0.0635167	0.0512342	0.182487	-0.0192866	0.0174691	0.175741	-0.0854103	0.0117701	0.0423822	-0.0663299	0.0670925	0.0503352	0.0287153
OF_TOT_PERIM_DIST_PCT	Open field -total distance in the perimeter	General Behavior	-0.130874	0.0180398	-0.0820775	0.785747	-0.0488807	0.0801572	-0.0855803	-0.0134324	0.023846	0.0321505	0.00887759	-0.0714156	0.0623382	-0.204434	-0.052944
VERCNT15	Morphine vertical activity 0-15 min	Morphine	0.184734	-0.0491167	0.702097	0.00469467	0.126428	0.036386	0.163756	0.0779285	0.0280435	-0.125474	0.0158298	-0.0734629	0.0928615	0.039753	0.0511981
SPD_TIMEDOWELBSEC	Dowel test - Time on dowel at baseline	Ethanol 2	0.0517637	-0.106933	0.118643	0.0469447	-0.0974142	0.0104516	-0.127327	-0.015688	-0.108075	0.197982	0.00907026	-0.0737783	-0.0491323	-0.0058881	0.0411182
ADRE_LEFT_WT	Left adrenal weight	Adrenals	-0.166031	0.313962	-0.0468321	-0.0232099	0.114134	-0.0649453	-0.0444996	-0.0553392	0.763399	0.084377	0.0526045	-0.0782004	-0.0524304	0.0183376	0.00308748
LD_DARK_TIME	Light-Dark Box total seconds spent in dark compartment	General Behavior	-0.0394609	-0.0170183	-0.094984	0.720273	0.224439	0.0861486	-0.0211832	-0.0209292	0.0182577	0.0272807	-0.0251713	-0.0802902	-0.00043414	0.0196164	-0.358099
ZM_TOPEN1	Zero Maze - total time in open quadrant 1	General Behavior	0.328616	-0.0187234	-0.112477	0.0113848	0.0107988	0.739097	-0.0920472	0.0892708	0.0462962	0.100872	-0.00821998	-0.0804699	0.0118634	-0.0278647	0.04322
ADRE_RIGHT_WT	Right adrenal weight	Adrenals	-0.161123	0.313007	-0.0548645	-0.0184621	0.109067	-0.0532227	-0.0448142	-0.0551679	0.765097	0.0829537	0.0682669	-0.0808495	-0.0519478	0.0102571	-0.00409129
NEINDIST60	Novel environment locomotion (cm) 45-60 min in the center	Cocaine	0.697189	0.038596	0.222912	-0.0159973	0.118153	0.0697597	-0.0499837	-0.12844	0.10396	-0.0151452	0.0245722	-0.0873147	0.0109529	0.146374	0.0876036
SHDIST30	Open field locomotion (cm) 15-30 min post saline 10 mg/kg	Cocaine	0.760198	0.0596433	0.0113245	0.030687	0.164668	-0.0199885	-0.0169561	-0.0332884	-0.00704507	0.0390128	0.00903712	-0.087759	-0.111622	-0.0426165	0.0563768
LM_PAIR1	Activity during 1st tone shock pairing	General Behavior	0.272052	0.00590611	0.113577	0.0689474	0.6309	0.00759139	-0.0919439	0.0606932	0.052963	-0.103414	-0.118459	-0.090613	0.185226	0.109459	-0.0865196
SPD_TIMEDOWEL0SEC	Dowel Test - Time on dowel immediately after ethanol injection (in sec)	Ethanol 2	-0.133222	-0.213394	0.113288	-0.014201	-0.103805	0.0222781	-0.0698374	0.0220642	-0.0318663	0.056849	-0.0661671	-0.0947796	0.0311664	-0.0428388	0.0825799
SALINE_ADIST_2	Open field total locomotion (cm in 1 hr)	Cocaine	0.786993	0.0587881	0.0748339	0.0505452	0.131091	0.00780609	0.00350068	-0.0241114	-0.0368384	0.0217007	0.0464012	-0.100982	-0.0569837	-0.00304511	0.0880191
OF_TOT_PERIM_TIME_PCT	Open field-total time in perimeter	General Behavior	-0.0758581	0.0282288	-0.0666668	0.815035	-0.0534303	0.0753974	-0.0793572	-0.0404283	0.0297497	0.0809106	0.00576642	-0.102993	0.0955596	-0.104254	0.0395704
SHDIST60	Open field locomotion (cm) 45-60 min post saline 10 mg/kg	Cocaine	0.742729	0.0469545	0.139336	0.0636988	0.0413636	0.0764905	0.0236332	-0.145613	-0.0249916	0.00363196	0.0898903	-0.104832	-0.0838825	-0.01986	0.131638
SHDIST45	Open field locomotion (cm) 30-45 min post saline 10 mg/kg	Cocaine	0.778424	0.0683362	0.0668537	0.0453666	0.109377	-0.00708297	-0.0107345	-0.0805966	-0.0202678	0.0258761	0.0310901	-0.11899	-0.086523	0.00222461	0.112989
LM_ALT_CONTEXT	Activity in altered context - fear conditioning apparatus	General Behavior	0.273977	0.136361	-0.0509647	0.263645	0.540126	-0.0701794	0.00296854	0.00518697	0.0624574	0.110439	-0.009793	-0.122067	0.242442	-0.097643	-0.113653
ZM_ECLOSED2	Zero Maze - total entries in closed quadrant 2	General Behavior	0.310165	0.0694824	-0.0584503	-0.0725147	0.0987484	0.736565	-0.0829773	-0.0507153	0.0209686	0.0498231	-0.0614132	-0.13601	-0.0210667	-0.0223124	-0.0483582
ZM_TCLOSED2	Zero Maze - total time in closed quadrant 2	General Behavior	0.292976	0.0731265	-0.0478584	0.0307979	0.0665997	0.659874	-0.0610653	-0.0213693	-0.0429801	0.0229616	-0.133615	-0.154479	0.048496	-0.0599271	-0.0517295
OF_PERIM_LESS_CORNER	Open field - total time in perimeter less corner	General Behavior	-0.292099	-0.0298214	-0.0171138	0.516412	-0.273936	0.100222	-0.130686	-0.0821212	-0.0148562	0.0735097	-0.025175	-0.181528	0.170759	-0.0962601	-0.00134428
BASE_VEHICLE	Open field time (s) spent in saline paired compartment, prior to conditioning	Cocaine	-0.1789	-0.0748084	-0.129203	0.177851	0.108339	0.16199	-0.0270469	-0.0383018	0.0132355	0.103578	0.0890181	-0.289643	0.110343	0.206443	-0.0499529
TEST_VEHICLE	Cocaine Conditioned Place Preference - Time spent (seconds) in the saline paired compartment at baseline, after conditioning	Cocaine	-0.110458	-0.0467634	-0.0586419	0.203055	-0.0550527	0.106127	-0.0623411	-0.0430379	-0.0540845	0.0290402	-0.0480327	-0.712802	0.0882318	0.102287	0.0271888
